# Supplementary material for: Global perspectives on the biodegradation of LDPE in agricultural systems
Source: Front Microbiol. 2025 Jan 7;15:1510817. doi: 10.3389/fmicb.2024.1510817 (PMC11748793; doi:10.3389/fmicb.2024.1510817)
Supplement: Supplementary file 1 [file Table_1.xlsx]

## Sheet: Hoja1
Table S1. Raw data extracted from reviewed papers
ITEM	Study N°	Organism or substance and its origin	Type of degrader	Pre- treatment	condition and initial size	Treatments	Control	EvaluationTime	Techniques to measure degradation and identification	Technique purpose	Results	Reference
1	1	Rhodotorula mucilaginosa	Fungus	~50 and ~125 days UV equivalent.Starved for a week .1-2mg of 13C- PE each	Powder	13C- PE unique carbon source. 13C-PE + 10% sucrose of total media liquid.UV treatment + R. mucilaginosa. No UV- treatment + R. mucilaginosa.	UV-treament + 13C- PE.	5 days	GC-QMS	Identification of 13C-labelded in CO2 pool	This analysis provided information on the isotopic composition of headspace CO2. This data was then used to calculate the concentrations of dissolved inorganic carbon (DIC) in the liquid phase.	(Vaksmaa et al., 2023)
2	1								GC-FID	Concentration of 13C-labelded in CO2 pool	comprehensive understanding of the isotopic composition of headspace CO2.
3	1								CG-IRMS	Composition	his analysis allowed for precise measurements of the isotopic ratios of carbon in the CO2 samples
4	1								nanoSIMS	Cellular biomass measure ¹³C-labeling R. mucilaginosa	T1 mineralization 0.016% d-1. Control 0.006% d-1 6.05x10-5 nmol PE cell-1d-1 A2 exists metabolism but in a lower level
5	2	Gordonia polyisoprenivorans	Bacterium	Sterilized UV treated	Powder: 40–48 µm particle size (PE)	A culture of 0.7 of absorbance was inoculated into 100mL of MSM broth with B. brevis plus 0.5g PEM treated with UV	Positive: B. brevis on MSM. Negative: PEMP on MSM without B. brevis	35 days	UP-HPLC	for organic acids	OD has a retarded action until 25 days. Citric Acid, after 25 days. Malic and Oxalic Acids after 5 days. Laccase 5.4 umol/min day 25 which oxides PE. SEM: . FTIR: . 39ug FDA hydrolyzed day 20. B.brevis plus PEMP lost 19.8% weight after 35 days of biodegradation, so the bacterium can utilize PEMP as a carbon source. TEM: Broken pieces, holes, edges produced by B.brevis. DSC: Treated PEMP had a 30°…	(Tiwari et al., 2023)
6	2								Spectrophotometry	Total enzyme activity	total enzyme activity of B.brevis_PEMPs showed an increase over time, reaching 39 μg FDA hydrolyzed per mL of media in a 40-minute reaction time by day 20. This increase in enzyme activity indicated the microbial response to the presence of microplastics, with a subsequent decrease observed after the peak activity
7	2								ABTS	Laccase Activity	The laccase activity of B.brevis_PEMPs peaked at 5.4 μmol/min in a 5-minute reaction time on day 25, indicating the highest enzymatic activity during the study. Subsequently, the laccase activity decreased after this peak, demonstrating a time-dependent pattern of enzymatic secretion and activity
8	2								GCMS	Degraded products of PE	The compounds identified through GC-MS analysis after the biodegradation of PEMPs included 3,5 (bis(1,1-dimethyl ethyl)-4 hydroxy-), 2,4 Di-tert butylphenol, Benzaldehyde 2,5-dimethyl, and decanone. These compounds were released as a result of the biodegradation process and were utilized for bacterial metabolism
9	2								DSC	Thermograms	The DSC thermograms of B.brevis_PEMPs and PEMPs_MSM indicated differences in sample characteristics, showing distinct peaks.
10	2								TGA	Thermal stability	for the degraded particles, 9% weight loss of B.brevis_PEMPs occurred at 115°C, while the control lost 3% at the same temperature. Additionally, 50% weight loss was observed at 460°C in treated PEMPs compared to 468°C in the control
11	2								FTIR	Structural changes in PEMPs after interaction with B.brevis	Found OH and RCO groups indicating degradation
12	2								XRD	Crystallinity index	PEMP treated 10% more crystallinity than untreated
13	2								SEM	Changes in bacterial morphology before and after the degradation of PEMP	Adherence to PEMP
14	2								TEM	Morphology of microplastics and B.brevis	revealed morphological changes in the microplastics (PEMPs) after interaction with B.brevis. The size of PEMPs before interaction was 40–48 µm with a smooth surface, while after interaction, broken pieces with holes and thinned edges were observed. The images indicated significant morphological changes on the PEMPs due to bacterial interaction
15	2								Plastic mass	Dry Weight Determination of Residual PEMP	dry weight analysis of residual PEMPs showed a weight loss of 14.7% when exposed to B.brevis. This outcome indicates the degradation of the microplastics by the bacterial isolate
16	3	Soil microbiome	Soil microbiome		LDPE cut 9x3cm	Winogradsky Column Plastic bottles with Soil samples were mixed with eggshells, egg yolk, soya bean powder, and tissue papers (each 5 g) plus nutritive broth in the center put the LDPE, light and dark conditions with holes for air.	LDPE sheets not exposed to soil treatments	548 days	Plastic mass	weight loss	Otteri 35.4%, Kodungaiyur 29.7%, agriculture 19.8%	(Sridharan et al., 2021)
17	3								Universal Tensile Testing Machine	Tensile strength analysis 7x3 cm	tensile strength was 23.88 MPa, 22.50 MPa, 14.92 MPa for control, Kodungaiyur soil treated LDPE, and Otteri soil treated
18	3								AFM	analyze surface morphology	The control LDPE shows the uneven surface while the LDPE degraded by Otteri, Kodungaiyur, and agriculture soil showed the formation of ridges
19	3								SEM	analyze surface morphology	The control LDPE shows the uneven surface while the LDPE degraded by Otteri, Kodungaiyur, and agriculture soil showed the formation of ridges
20	3								FTIR	determine superficial chemical changes in LDPE during incubation	oxygenation confirms LDPE degradation, and groups were found CO, COOCO
21	4	Gordonia polyisoprenivorans	Bacterium	washed sequentially with 2% (w/v) sodium dodecyl sulfate (SDS), sterile water and 75% ethanol for surface sterilization	Film cut into a 20 mm × 20 mm	Initial enrichment of bacterial cultures in LM and LPEM mediums containing Hexadecane (1% v/v) or PE particles (0.5% w/v) added as the sole carbon source. Further verification of positive strains for PE degradation capacity in PE-containing LFM medium. Culturing of bacterial strains in LM with hexadecane or PE particles as the sole carbon source, followed by growth curve measurement	LHM medium without inoculation as the negative control. LM without bacterial inoculates was used as the negative control. Mediums without bacterial inoculation were used as negative controls.	30 days	Spectrophotometry	Bacterium Growth	strains B251 and B253 were able to grow on hexadecane or PE particles as the sole carbon source, while strains D1, DSM 44015T, and DSM 45298T had slower growth rates and could not utilize hexadecane effectively.Congo red staining .. ATR-FTIR	(H. Wang et al., 2023)
22	4								16 S rRNA	microbial community composition and identification	Hexadecane affects microbial community structure.Actinobacteria becomes dominant.Two strains of G. polyisoprenivorans B251 and B253.FTIR says that G. polyisoprenivorans B251 degrades PE due to oxygen presence. SEM biofilm formations and cracks
23	4								ATR-FTIR	characterize changes in functional groups	changes in PE surface chemical structure after treatment with strain B251 and oxygen presence indicates degradation, were found C=C- bond, the -C-O-C- bond, and the = C-H bond
24	4								SEM	observe PE films treated with strains B251 and B253 changes after treatment	tightly attached biofilms on the surface of the PE mulching films treated by strains B251 and B253 after 30 days of incubation. The biofilms were observed at a magnification of 500x
25	4								Congo Red Staining Method	Color changes from pink-red to black indicate biofilm formation with specific carbon sources	confirms B251 biofilm production and PE degradation
26	5	Bacillus subtilis	Bacteria	boiled in xylene and washed with 70% ethanol at room temperature (Satlewal	Strips of 2 cm diameter and Powdered LDPE size 110um	LDPE strips were transferred into mineral broth medium along with bacterial cultures obtained from different plastic-contaminated waste disposal sites, five bacterial cultures were used. The LDPE strips in the treatment groups were incubated with bacterial cultures at 30°C and 150 rpm for 4 months	Control for LDPE Biodegradation only LDPE strips were used without any bacterial treatment. Blank Control for CO2 Estimation: This control consists of microorganisms only, without the addition of LDPE	120 days	Plastic mass	Weight loss with initial and final data	P. aeruginosa V1: 18.21% B. subtilis V8: 16.12% P. aminophilus B1 4-: 11.72% P. putida C 2 5: 13.30% A. calcoaceticus V4: 15.44%	(Pathak & Navneet, 2023)
27	5	Paracoccus aminophilus						120 days	Sturm test	CO2 estimation	P. aeruginosa V1 produced 8.86 g/l of CO2, B. subtilis V8 produced 8.10 g/l, P. aminophilus B1 4- produced approximately 5.62 g/l, P. putida C 2 5 produced 5.76 g/l, and A. calcoaceticus V4 produced 7.21 g/l of CO2
28	5	Pseudomonas putida						120 days	Gravimetric Analysis	CO2 evolution	P. aeruginosa V1 had a weight loss percentage of 18.21%, B. subtilis V8 had 16.12%, P. aminophilus B1 4- had 11.72%, P. putida C 2 5 had 13.30%, and A. calcoaceticus V4 had 15.44% weight loss.
29	5	Pseudomonas aeruginosa						120 days	SEM	external changes	howed surface erosion, deformities, cavities, pits, and dark spots. The SEM micrographs revealed morphological surface modifications, including cavities, pits, and dark spots
30	5	Acinetobactor calcoaceticus						120 days	FTIR	bond stretching or bending visualization	the B. subtilis V8 treated sample exhibited peaks at 810.10 (C–C stretching) and 1560.35 (C–H stretching, N–H bending). Similarly, the P. aminophilus B1 4- treated sample showed peaks at 810.14 (C–C stretching), 1577.72 (N–H bending), and 2852.56 (C–H stretching). The FT-IR spectra indicated molecular vibrations such as bending, stretching, rocking, and wagging
31	5								Electrical Conductivity Measurement	to prove biodegradation of LDPE	the control sample (untreated LDPE) exhibited no electrical conductivity. In contrast, the bacterial-treated LDPE samples displayed increased electrical conductivities. Among the bacterial strains tested, Pseudomonas aeruginosa V1 showed the highest increase in electrical conductivity (+6.29e-8) compared to the other strains.
32	5								Transient I–V characteristics	observe differences between treated and untreated LDPE	the bacterial-treated plastic samples may exhibit altered electrical properties compared to the untreated samples, indicating potential improvements in the electrical behavior of the polymer due to bacterial treatment
33	6	Bacillus subtilis	Bacteria	sterilized with 70% ethanol.	LDPE (C2H4)n, a density of 0.96 g/cm³, and a melting point of 135°C was cut into 5 × 5 mm pieces	Two Erlenmeyer flasks were used as bioreactors, each containing 100 mL MSM and the bacterial inoculum. Identical mass and optical density of bacteria were ensured in both flasks, and 1000 mg of sterilized LDPE films were added to each, incubated in a shaker at 150 rpm and 35°C for 12 monthsIn MSM. One of the bioreactors received a daily addition of 0.2 mmol H2O2 to stimulate the production of oxi…	Biodegradation without H2O2 This setup involved biodegradation experiments conducted without the addition of hydrogen peroxide. The experiments were conducted under identical conditions as the treatment setup, including the same initial microbial population, environmental settings	365 days	Plastic mass	Monthly measured, Weight loss %	Bacillus sp. YP1: 10.7% 60 days Acinetobacter sp. & Bacillus sp: 18% 30 days Bacillus sp. & Paenibacillus sp.: 14.7% 2 months Bacillus amyloliquefaciens: 16% 2 months Bacillus sp. & Paenibacillus sp.: 13.5% 5 months Brevibacillus borstelensis: 11% 1 month Rhodococcus ruberstrain C208: 7.5% 8 weeks Pseudomonas sp.: 6.4% 10 days Pseudomonas sp.: 5.2% 10 days Enterobacter and Pseudomonas: 64.2% 160 …	(Mohammadi et al., 2022)
34	6	Lysinibacillus sphaericus						365 days	TGA-DTG	evaluate the thermal stability and degradation of the LDPE films	The results indicated a reduction in thermal stability in the treated samples compared to the control film, confirming the biodegradation process.
35	6	Lysinibacillus fusiformis						365 days	FESEM	analyze the surface topography and biodeterioration of the LDPE films	6000X significant change in the surface morphology of the LDPE films after biodegradation, with the formation of biofilm and visible surface damage, such as cracks, pits, and eroded structure
36	6	Alcaligenes faecalis						365 days	FTIR	determine the change in functional groups and chemical structure of the LDPE films	decrease in the intensity of main FTIR bands during biodegradation, indicating slight decomposition of the polymer bonds. New peaks were observed in the biotreated samples, particularly in the presence of H2O2, suggesting the formation of new functional groups like C=O bonds, confirming the role of H2O2 in stimulating microorganisms
37	6	Kocuria rosea						365 days	AFM	To analyze the morphological surface changes and properties of the LDPE films	increase in surface roughness and waviness of the LDPE films after biotreatment, indicating changes in the topological properties of the plastic films. The AFM images showed greater surface roughness in the samples treated with H2O2 compared to those without, correlating with the observed higher biodegradation percentage in the presence of H2O2
38	6								HTGPC	change in molecular weight of the LDPE films after biodegradation	decrease in the number-average molecular weight (Mn) of LDPE films by 20.1% and 49.5% when biotreated in the absence and presence of H2O2 over 12 months. This decrease in Mn confirmed the degradation of LDPE films
39	6								TOC	analyze the organic metabolites dissolved in the solution during the biodegradation of the plastic films	TOC concentration in the liquid phase from the H2O2-stimulated bioprocess was lower than that from the control bioprocess (without H2O2)
40	6								GCMS	Identify soluble organic matter	identified several soluble organic intermediates formed during the biodegradation of LDPE films. Some of the detected soluble organic matter included hydrocarbons, acids, and esters. Specific compounds identified in the biodegradation intermediates were Trimethyldodecane, Diethylphthalate, Heptacosane, Octadecane, and Phthal
41	6								16S rRNA	microorganisms Identification	acterial species such as Bacillus sp., Paenibacillus sp., Brevibacillus borstelensis, Rhodococcus ruberstrain, Pseudomonas sp., Enterobacter, and Acinetobacter sp.
42	7	Cow dung	Bacteria	LDPE and PP films sterilized with 70% ethanol, UV light	Granules powdered, films cut into 3x3 cm pieces	Surface culture method: LDPE and PP films on minimal media swabbed with bacterial culture. Liquid culture method: LDPE and PP films in minimal salt media broth with bacterial culture	Minimal salt media with and without LDPE or PP films, without bacterial culture	160 days	Plastic mass	Weight loss	The isolates IS5 and ISa showed the highest percentage weight loss of 25.00% each for PP film. The isolate ISA demonstrated the lowest percentage weight loss of 15.00% for PP film. The microbial consortia CB3, composed of IS1, IS2, and IS3, exhibited the best degradation for both LDPE and PP films with a percentage weight loss of 64.25 ± 2% and 63 ± 2% respectively after 160 days	(Skariyachan et al., 2021)
43	7								SEM	observe structural changes on the surface of plastic films due to biodegradation and bacterial biofilm formation	5-20k X structural changes on the surface of plastic films, indicating biodegradation. Control plastic strips not treated with microbial consortia displayed a smooth surface devoid of cracks or erosions. The formation of bacterial biofilm before cell removal and subsequent structural changes on the plastic film surface were key indicators of biodegradation
44	7								EDS	analyze the elemental composition of the plastic films treated with microbial consortia	The weight and atomic percentage of elements in treated and untreated plastic films were shown in the analysis. This analysis confirmed the effectiveness of the bacterial consortia CB3 in degrading the plastic films
45	7								XRD	study structural changes in carbon compounds of the plastic films due to biodegradation	LDPE and PP films treated with the bacterial consortia CB3 after 80 days demonstrated several structural changes in the carbon and hydrogen contents of the films. The XRD spectrum indicated variations in carbon constituents, suggesting biodegradation by the bacterial consortia.
46	7								AFM	assess alterations in surface topology of plastic films treated with bacterial consortia	revealed alterations in surface roughness, thickness, and waviness. The images obtained showed changes in the surface topology of the films after the removal of microbial biomass, indicating biodegradation.
47	7								FTIR	analyze the carbonyl index of degraded LDPE and PP films	LDPE and PP films treated with microbial consortia CB3 after 80 days revealed the presence of new functional groups in the treated films. These new functional groups were evident in the FTIR spectra of the films treated with CB3, indicating chemical changes due to degradation.
48	7								16S rRNA	Identify and characterize the microbial consortia used in the study	he isolates IS1, IS2, and IS3 revealed their genetic sequences and homologous relationships. IS1 showed 99.76% sequence identity to Enterobacter sp., IS2 to Enterobacter cloacae, and IS3 to Pseudomonas aeruginosa. Phylogenetic analysis confirmed the relationships and designated the isolates as novel strains. The sequences were deposited in GenBank with accession numbers MN251628, MN211551, and MN…
49	7								Spectrophotometry	Cuantify the growth of microbial consortia	changes in the growth of bacterial consortia on LDPE and PP films. The optical density values provided insights into the microbial activity and growth over time, showing variations in the degradation process
50	7								WCA	determine the water absorption properties of the plastic films based on initial and final mass measurements	increase in weight due to water absorption by the degraded plastic films
51	8	Zophobas atratus	Larva		Sheets of LDPE, LLDPE, and EPS	Plastic Consumption (PC) Tests: Larvae were fed plastics for 14 days. Survivability Rate (SR) Tests: Live larvae were counted for survivability over 36 days Experimental Groups: Larvae fed LDPE, LLDPE, and EPS.	Larvae fed rice bran (PCN) or no food (NCN)	60 days	DNA	To identify and analyze the genomes of isolated bacteria	Two genomes were assembled in the study, both belonging to the species Pseudomonas aeruginosa. The genomes were further analyzed for species identification, plasmid sequences, and potential operons	(Zaman et al., 2024)
52	8								FTIR	analyze changes in functional groups upon larval consumption	new functional groups in the plastic samples. Specifically, for LDPE, LLDPE, and EPS, the following functional groups were identified: 1. -C-O stretch at 1075-1150 cm−1 2. -C––O stretch at 1700 cm−1 3. Re-OH stretch at 3440 cm−1
53	8								SEM	observe surface degradation of plastics	visual evidence of the physical changes in the plastic samples after being consumed by the larvae, showcasing the degradation process at a microscopic level
54	8								Plastic consumption	degradation capabilities of Zophobas atratus larvae when exposed to different types of plastics, namely LDPE, LLDPE, and EPS	on average, 24.04% of LDPE, 20.01% of EPS, and 15.12% of LLDPE were consumed by the larvae
55	8								SR	evaluate their ability to survive and potentially thrive solely on a diet of plastics. By measuring the larvae's survivability when consuming different types of plastics, the study aimed to understand the impact of plastic consumption on the overall health and viability of the larvae.	larvae feeding on EPS had the highest SR at 90%, followed by LDPE at 85% and LLDPE at 87%. The positive control group (PCN) had a 100% SR, while the negative control group (NCN) had a lower SR of 68%. The study demonstrated that larvae could survive better when consuming EPS compared to LDPE and LLDPE
56	9	freshwater Bacteria	Bacteria	Immersion of PE films in SDS and ethanol solutions for cleaning and sterilization	films	Inorganic salt liquid cultural medium Three-stage incubation and acclimation process to create aerobic and anaerobic micro-culture environments.Incubation conditions: 100 rpm, 28°C, 100 days without light.Collection of mature bacterial colony for further experiments	Sterile cultural medium, sediments, and PE films but without the addition of microorganisms	261 days	UV-visible spectroscopy	to measure bacterial growth and density	Showed the growth and density of bacteria during the culture process	(Ma et al., 2023)
57	9								GC	to measure CO2 and CH4 concentration for microbial metabolic activity	Measured the concentrations of CO2 and CH4, indicating microbial metabolic activity.
58	9								Plastic mass	weight loss	aeFT1+2 films after 177 days: 9.349% anFT1+2 films after 177 days: 4.372% aeFT3 films after 84 days: 2.444% anFT3 films after 84 days: 1.852%
59	9								SEM	Observation of morphology to analyze the effect of microorganisms on degradation	Revealed the morphology changes caused by microorganisms on the PE films.
60	9								FTIR	Detection of changes in functional groups on the surface of PE films	Hydrophilic characteristics intensified by augmentation of oxygen-containing functional groups. New spectral peaks discovered in the aerobic experimental group, including bending vibrations outside and inside the C-H plane, C-O stretching, and C-H stretching vibrations. Changes in characteristic peaks compared to the control group, such as C-O stretch vibration
61	9								16S rRNA	detection of both archaea and bacteria	Bacteria: Conexibacter, Jatrophihabitans, Burkholderia_Caballeronia_Paraburkholderia, Acidibacter, Alicyclobacillus, Proteobacteria, Desulfbacterota, Firmicutes, Bacteroidota, Chloroflexi, Solirubrobacterales, Frankiales, Xanthomonadales, Corynebacteriales, Mycobacterium, Nakamurella, Acidibacillus, Pseudomonas, Azospira, Sulfuricurvum, Chujaibacter, Thiomonas, Desulfobulales, Desulfovibrionales,…
62	10	Rhodococcus opacus	bacterium		Powder	Bacterial strains cultivated on M9 mineral medium with 20 mM malate. MCO2 and LMCO3 from R. opacus R7 were selected, cloned then the other strains were transformed and induced to produce laccases which were isolated by metal ion affinity chromatographyAssessment of laccase enzymatic activity using 2,6-dimethoxyphenol (2,6-DMP), ABTS, and guaiacol as substrates. Determination of optimal temperatur…	Use of R. erythropolis AP bearing empty pTipQC2 plasmid as a negative control for enzymatic activity assays. Incubation of PE in reaction mix without enzyme as a control for oxidative activity experiments.	6 days	GCMS with MSD	to analyze degradation products and metabolites during R. opacus R7 growth on polyethylene	Identified degradation products and metabolites during R. opacus R7 growth on polyethylene, providing insights into the metabolic pathways involved in polyethylene degradation	(Zampolli et al., 2021)
63	10								RNATranscriptomic	nalyze gene expression profiles and identify changes in transcriptional activity associated with the degradation of polyethylene	Enabled the analysis of gene expression profiles, revealing changes in transcriptional activity associated with polyethylene degradation by R. opacus R7
64	10								RT-qPCR	Evaluated transcriptional induction of genes involved in polyethylene degradation.	Evaluated the transcriptional induction of genes involved in polyethylene degradation, showing consistent trends in gene expression between RT-qPCR and RNA-seq data
65	10								Bioinformatics	Trim Galore, Cutadapt, FastQC, and Cufflinks were used for quality trimming, adapter trimming, and transcriptome analysis	Some of the enzymes identified include: Laccase-like enzymes: These enzymes are multi-copper oxidases that can catalyze the oxidation of polyethylene. They are involved in the initial oxidation step of PE degradation. Alkane monooxygenase (AlkB): This enzyme is responsible for oxidizing aliphatic chains, converting them into shorter fragments that can be further metabolized. Cytochrome P450 hydro…
66	11	Soil bacteria	Bacteria	. Discs were stirred in distilled water for 1 hour. Immersed in 70% ethanol for 30 minutes. Dried by air and weighed before use. Optimized conditions for LDPE degradation: duration (24–120 hrs), LDPE film weight (0.015–0.030 g), inoculum volume (1–6 % v/v), temperature (32–42°C), and pH (5.5–9.7)	LDPE milk package was cut into 1x1 cm discs	degradation of LDPE (Low-Density Polyethylene) films by two bacterial strains, Paenibacillus sp. (S-6) and Serratia sp. (S-2). The conditions optimized for the treatment included a contact time of 72 hours, a temperature of 37°C, a pH of 7.1, an inoculum volume of 4% v/v, and a weight of LDPE films of 0.030 gram	un-inoculated mineral salt medium where each type of LDPE film was kept under control conditions	35 days	Pour-plate technique	identifying microbes capable of degrading LDPE	isolation and characterization of bacterial strains, with S-6 and S-2 showing higher efficiency in degrading LDPE	(Mallisetty et al., 2023)
67	11								Gen III Biolog software	identifying microorganisms	analyzing and characterizing the isolated strains (S-6 & S-2) by providing insights into their biochemical capabilities
68	11								Rotational movement of Petri plates	microorganism distribution	optimizing the growth conditions for the microorganisms to study their behavior and degradation capabilities
69	11								Plastic mass	evaluating degradation	Paenibacillus sp. in S-6 showed a weight loss of 22.46%, while Serratia sp. in S-2 exhibited a weight loss of 9.5% during the study. This indicates that Paenibacillus sp. was more efficient in degrading LDPE compared to Serratia sp.
70	11								Serial dilution	reparing mixed cultures	1 ml of six cultures was added to a test tube with 9 ml of water
71	12	Zophobas morio	Larvae	Larvae were fed with bran and starved for 72 hours before the experimental diets began, cleaned with distilled water, and dried at 30°C for 2 days.	PE and PS plastics were cut into pieces (8 × 5 × 2 cm)	Larval Growth: Measured weights of plastic and larvae every 5 days. Plastics Consumption: Calculated cumulative foam consumption. Frass genes from larval guts.Six groups (three each for superworms and mealworms) fed with either bran, PE, or PS. Each treatment group had three replicates and was kept under controlled conditions (25 ± 1°C, 60 ± 5% humidity, dark environment) for 45 days	Bran-fed groups for both superworms and yellow mealworms. Bran was supplemented every 5 days in control groups.	45 days	ATR-FTIR	To characterize functional groups in frass	evidence of oxidation and degradation of polystyrene (PS) and polyethylene (PE) plastics after passing through the digestive systems of both superworms and yellow mealworms. identified new functional groups such as C-O stretch (1645-1675 cm^-1) and C-O stretch (1075-1185 cm^-1) in the frass samples from PS- and PE-fed groups	(J. Wang et al., 2022)
72	12	Tenebrio molitor							Optical Microscopy	To observe residual plastics in frass	presence of residual plastics in the larval frass samples, indicating that plastic degradation had occurred in the larvae's digestive systems
73	12								SEM	For detailed imaging of residual plastic	microplastic particles present in the larval frass samples, confirming the ingestion and breakdown of plastics by the larvae during the experiment
74	12								TGA	To characterize thermal changes in plastic polymers in frass	ndicated that the plastic components underwent thermal changes and degradation when subjected to high temperatures ranging from 40°C to 800°C under a high-purity argon ambience
75	12								GPC	To analyze depolymerization and biodegradation of residual polymers in frass	demonstrated a significant decrease in the molecular weights of the ingested plastic polymers in the larval frass samples compared to the original foams
76									SR	assess the impact of different diets, particularly plastic consumption	superworm groups on bran-fed control diet was 100%, while PS-fed groups had a survival rate of 78.33 ± 5.67%, and PE-fed groups had the lowest survival rate of 68.33 ± 2.88%
77	12								16S rRNA and ITS	Bacterial and fungal community studies	The DNA sequencing results revealed a decrease in bacterial diversity in the larval guts fed with plastic diets compared to the control group, with notable changes in bacterial genera such as Issatchenkia, Wickerhamomyces, and Rhizomucor. Additionally, fungal diversity was impacted, with genera like Debaryomyces and Hyphopichia disappearing in the plastic-fed groups, while Rhodotorula and Cryptoc…
78	13	Marine bacteria	Bacterium	Films surface were sterilized washing solution consisting of 7 mL tween 80, 10 mL labolene bleach, and 983 mL distilled water for one hour. After this, the film was rinsed with sterile distilled water 2–3 times	LDPE films were cut into pieces measuring 1 cm × 3 cm	Inoculation with bacterial culture Incubation for 30 and 90 days	Sets without bacterial treatment (BH broth medium + LDPE)	90 days	Plastic mass	Weight loss	Bacterial isolate H-246 showed a maximum weight loss of up to 1.68% within 90 days. Bacterial isolate H-244 exhibited a weight loss of 1.46% within 90 days. Bacterial isolate H-248 demonstrated a weight loss of 1.54% within 90 days.	(Khandare et al., 2022)
79	13								FESEM - AFM	Surface topography analysis	Bacterial isolate H-246 showed the highest roughness of 0.27 nm in FE-SEM analysis. Bacterial isolate H-244 exhibited a roughness of 0.23 nm in FE-SEM analysis. The control film had the least roughness of 0.13 nm in FE-SEM analysis. AFM analysis showed changes in surface topography after bacterial treatment, with bacterial isolates H-246 and H-244 displaying roughness values of 0.27 nm and 0.23 n…
80	13								FTIR	Carbon content analysis	Changes in the peaks of functional groups (vinyl, carbonyl, and ester) were observed in the bacterial-treated LDPE films compared to the control. Various peaks were detected, including C-H stretching, C-C bond stretching, and C-O stretching
81	13								TGA	nalyze the thermal stability and degradation behavior of the LDPE films after bacterial treatment for 90 days	Bacterial isolate H-246 showed a degradation temperature of 82.77°C in the TGA analysis. Bacterial isolate H-244 exhibited a degradation temperature of 80.45°C in the TGA analysis. Bacterial isolate H-248 demonstrated a degradation temperature of 82.15°C in the TGA analysis.
82	13								GCMS	to analyze the by-products generated during the biodegradation of LDPE films by the bacterial isolates	presence of various compounds as by-products during LDPE degradation, including alkanes, alcohols, ketones, and acids. Specific compounds identified included bis(2-ethylhexyl) phthalate, tetracontane, eicosyl isopropyl ether, tris(2,4-di-tert-butylphenyl) phosphate, butylated hydroxytoluene, cyclopentasiloxane, decamethyl, cyclohexasiloxane dodecamethyl, phthalic anhydride, 5-fluoro-3-trifluorome…
83	13								Esterase assay	to measure the enzymatic activity of the esterase enzyme produced during the bacterial degradation of LDPE films	sterase produced by bacterial isolates increased significantly over 20 days of incubation with LDPE. The highest esterase activity was observed to be 0.16 U mL−1 by bacterial isolates H-244 and H-246, and 0.15 U mL−1 by H-248. Esterase enzyme cleaves ester bonds of esters and short-chain triglycerides, leading to the production of various ester molecules as intermediate by-products detected throu…
84	13								Estimation of protein	to quantify the amount of protein present in the enzyme samples obtained during the purification process	. The protein concentration was measured at 595 nm absorbance during all purification steps of the enzyme
85	13								16S rRNA	to identify and classify the bacterial isolates (H-244, H-246, and H-248) at the molecular level	The 16S rRNA gene sequencing results identified the bacterial isolates H-244 and H-246 as Marinobacter sp. and H-248 as Bacillus subtilis. These bacterial species belong to the principal groups of marine bacteria known for their potential in degrading LDPE films
86	14	mealworms and superworms Bacteria	Bacteria	Starvation of worms for 48 hours to eliminate residual carbon sources. Cultivation of worms with PE as the sole carbon and energy source for 14 days	8 g/L of powdered polyethylene (PE) with a molecular weight of approximately 4,000 and a number-average molecular weight of around 1,700	A total of six bacterial strains were used in the study. Cultivation with PE as the sole carbon source. Exposure to different hydrocarbons for analyzing hydrocarbon metabolism	Control 1: DCPIP in LCFBM only. Control 2: Bacteria cultured in LCFBM and DCPIP without a carbon source. Control 3: Bacteria in LCFBM without DCPIP and PE.	28 days	DCPIP	to develop a rapid and simple screening method for identifying plastic-degrading bacteria. measuring the decrease in DCPIP absorbance, indicating the reduction of the indicator as reducing molecules are synthesized	P. aeruginosa and A. guillouiae showed significant plastic-degrading ability, with a constant decrease in DCPIP absorbance ratio over time. P. aeruginosa exhibited a decrease to 0.90 and 0.89 after five and seven days, respectively, while A. guillouiae showed decreasing ratios of 0.90, 0.78, 0.68, 0.62, and 0.63 after 1, 2, 3, 5, and 7 days, respectively, all statistically significant	(Kim et al., 2023)
87	14								CFU counting	to determine the density of viable cells and assess bacterial proliferation using polyethylene (PE) as a carbon source	notable increase in viable cell numbers for A. guillouiae when cultured in LCFBM with PE as a carbon source compared to LCFBM alone. Specifically, A. guillouiae exhibited a mean CFU/mL of 4.27E + 05 in LCFBM, which significantly increased to 5.63E + 07 in LCFBM with PE
88	14								SEM	Surface characteristics of the polyethylene (PE) films and evaluate biofilm formation and corrosion	revealed biofilm formation and corrosion on the surface of the polyethylene (PE) films after seven days of incubation with the plastic-degrading bacteria. The images obtained through SEM showed physical and chemical changes on the film surface
89	14								XPS	To investigate the changes in the chemical structure induced by biodegradation on the surface of polyethylene (PE) films	changes in the chemical structure of polyethylene (PE) films induced by biodegradation with A. guillouiae. The composition ratio of oxygen increased on the surface of the PE films after incubation with the bacteria, indicating chemical modifications. Peaks representing ether bonds and carboxyl groups appeared in the C1s scan after interaction with A. guillouiae, suggesting alterations in the func…
90	14								ATR-FTIR	to observe changes in the functional groups of the polyethylene (PE) films	hanges in the functional groups of polyethylene (PE) films degraded by A. guillouiae. Peaks corresponding to C–O stretching, C––O stretching, and O–H stretching absorptions were detected in the biodegraded PE films, indicating alterations in the chemical structure
91	14								16S rRNA	to identify and characterize the bacterial strains isolated from the insect intestines in the study	six principal groups of bacteria isolated from insect larvae, including Klebsiella oxytoca, Enterobacter hormaechei, Escherichia fergusonii, Mixta theicola, Pseudomonas aeruginosa, and Acinetobacter guillouiae. These bacterial strains were screened for their plastic-degrading capabilities, with P. aeruginosa and A. guillouiae showing significant biodegradation activity on polyethylene (PE) based …
92	15	Pseudomonas putida	Bacterium	LDPE Washed with 70% ethanol, sterile water, and air-dried. Cut into 50 mm × 50 mm pieces. Multipin surface dielectric barrier discharge plasma (MP-sDBD) with a high-voltage MP electrode and square-wave AC high voltage (1 kHz)	sheet, specifically a 0.02-mm mulching film treated with chemical coating	Plasma-Treated LDPE Film: Subjected to multipin surface dielectric barrier discharge plasma. Bacterial Inoculation: LDPE films inoculated with Pseudomonas putida strain in MSM.	Untreated LDPE Film: Not subjected to plasma treatment or bacterial inoculation.	90 days	Multipin surface dielectric barrier discharge plasma (MP-sDBD plasma)	plasma pretreatment to modify the surface of the plastic film, enhancing its biodegradability	modification of the plastic film's surface to enhance its biodegradability, aiming to improve the efficiency of LDPE degradation by bacteria	(Ji et al., 2023)
93	15								FTIR	analyze the chemical changes in the plastic film after treatment and degradation processes	hanges in functional groups, with spectra analyzed in the frequency range of 3600–400 cm-1 using a spectral resolution of 4 cm−1 and 32 scans. The study employed OPUS software (version 6.5; Bruker Optics GmbH, Ettlingen, Germany) for data evaluation, highlighting alterations in chemical composition and structure
94	15								XPS	o investigate the surface chemistry and elemental composition of the plastic film	changes in the chemical composition and functional groups of the LDPE film surface. The control group showed specific peaks at 284.5 eV and 285.1 eV, while the LDPE surface inoculated with P. putida exhibited an increase in the -C-H- bond ratio. Additionally, the -C-O- bond group was stronger, indicating a more significant oxidation reaction in the LDPE film, with an increased -C-O- binding rate …
95	15								TGA	to study the thermal stability and degradation behavior of the plastic film	thermal decomposition reaction of the untreated LDPE film began at 370°C, while the plasma-treated film started at 360°C. Plasma treatment altered the LDPE surface component from C-C bonds to C-O bonds, making it more favorable for thermal decomposition
96	15								AFM	examine the surface topography and roughness of the plastic film	changes in the surface roughness of the LDPE film due to bacterial action activated by plasma treatment. The LDPE film inoculated with P. putida showed significant alterations in surface morphology compared to the untreated LDPE film
97	15								PCR	detect and amplify genes related to LDPE degradation in the bacteria used in the study	was performed using Laccase-F and Laccase-R primers, designed for genes related to LDPE degradation focused on the laccase gene
98	16	Bacterial-Fungal Consortium	Bacterial-Fungal Consortium	Growth Media: Stone mineral salt solution. Laterite was prepared and sterilized.	PE Plastic: Dimensions of 1×1×0.01 cm³.	The BFC colonies were cultivated in an Erlenmeyer flask with 80% growth media and 20% BFC colonies at a controlled temperature of 30°C.Microbial Treatments Bacterial Strains: Bacillus licheniformis mixed with Achromobacter xylosoxidans Fungal Strains: Aspergillus niger mixed with Aspergillus glaucus Bacterial-Fungal Consortia (BFC): Mixed colonies of bacteria and fungi, specifically developed for…		150 days	Plastic mass	Weight Loss	The weight of PE decreased by 0.8 mg from 9.1 to 8.3 mg observed from 0 to 30 days, then decreased by 4 mg from 8.3 to 4.3 mg observed from 30 to 90 days, and finally decreased by 0.8 mg from 4.3 to 3.5 mg observed from 90 to 150 days	(Fachrul et al., 2024)
99	16	Thiobacillus sp.						150 days	SEM	To observe changes in surface morphology indicating physical degradation.	Very rough surface.
100	16	Dekkera sp.						150 days	FTIR	To identify chemical changes and the formation of new functional groups.	Formation of new functional groups CH and CO
101	16								AFM	To assess surface roughness and topographical changes	Rough topography
102	16								Optical Microscopy	To visually inspect the general appearance and roughness of the PE	Noticeable roughness and microstructural changes
103	16								Mass Transfer Kinetics Analysis	evaluate the internal and external mass transfer rates of degraded PE molecules made with Software for kinetic modeling and data analysis	evaluating the variations of d, f, and g values over time. The d values ranged from 0.124 to 1.314 1/d with an average of 0.819 1/d, g values ranged from 0.127 to 1.322 1/d with an average of 0.825 1/d, and f values ranged from 0.004 to 0.008 1/d. These values were used to determine the resistance of mass transfer controlled by internal diffusion or film mass transfer.
104	17	Soil microbiome	Soil microbiome	blends with starch to enhance biodegradation. This involves softening starch granules using plasticizers under heat to create a viscous melt, which can then be processed using traditional plastic techniques like injection molding and extrusion to form thermoplastic starch		Exposure to Soil: LDPE carrier bags could be buried in soil to simulate environmental degradation. Different durations of exposure and types of soil could be considered as separate treatments. Cutting or Shredding: Some LDPE bags might be cut or shredded into smaller pieces to assess how this affects their degradation rate or other properties. Chemical Treatment: Certain chemicals or additives mi…	This group would likely consist of LDPE carrier bags that did not undergo any experimental treatments and were kept under standard conditions. The control group provides a baseline against which the effects of other treatments can be compared	66 days	FTIR	measure the variations in the spectral intensities associated with the formation and destruction of functional groups surrounding the LDPE/PCS blends	LDPE/PCS blends before degradation showed characteristic peaks related to various functional groups, such as alkyl halides, aromatic ethers, and hydrogen bonds. After degradation, shifts in absorption bands and the emergence of new peaks indicated biodegradation processes had occurred	(Nwuzor et al., 2023)
105	17								SEM	examine the morphological architectures of the LDPE/PCS blend specimens before and after biodegradation. It provided detailed images of the surface topography and structure of the samples, revealing any changes in the microstructure due to degradation	LDPE/PCS blends revealed changes in the surface morphology and microstructure before and after biodegradation. The SEM images showed differences in surface characteristics, such as smooth and clear surfaces before degradation and altered surface features after degradation
106	17								Plastic mass	to investigate the effects of PCS and time on water absorption, tensile strength, tear strength, elongation at break, and weight loss from soil buria	Weight loss by soil burial: The blend with 42 wt.% PCS and 66 days of soil burial exhibited the highest percentage weight loss of about 12.42%. Tensile strength: The experimental tensile strength obtained from confirmation experiments was 14.15 MPa. Tear strength: The experimental tear strength obtained from confirmation experiments was 165.74 N/mm. Elongation at break: The experimental elongatio…
107	18	Pseudomonas aeruginosa	Bacterium	sterilized by immersing the polyethylene fragments in a 70/30 (W/W%) water-ethanol mixture for sterilization, followed by drying for 4 hours at 45 °C in an incubator	LDPE of 60 μm thickness cut into square fragments of 4 cm on each side adjusted to 0.08 g weight	LDPE fragments placed in sterile glass flasks with P. aeruginosa suspension.Incubated at different temperatures for varying durations.	12 glass flasks devoid of bacterial cells served as controls, covering different temperatures and incubation durations.	30 days	Plastic mass	Weight loss	The highest weight loss occurred at 44 °C, with the fragment weight dropping from 0.080 g to 0.075 g after 30 days. The highest percentage loss (6.25%) was observed at 44 °C after 30 days. The highest degradation rate of 2.10 × 10⁻⁴ g/10 days and the greatest weight loss were recorded at 44 °C.	(Mouafo Tamnou et al., 2021)
108	18								CFU counting	Bacterial abundance	The highest cell abundance was recorded at 23 °C after 20 days (273.10³ CFU/100 μL).
109	18								pH	pH meter	pH decreased in all solutions, with the lowest value of 4.11 observed at 7 °C after 10 and 20 days
111	18								Conductivity meter	determine the electrical conductivity values	Electrical conductivity increased with both higher temperatures and longer incubation periods, reaching the highest value of 5348 μS/cm at 44 °C after 30 days
112	19	Sediment bacteria	Bacteria	About 10 grams of sediment from each site were co-incubated with pre-weighed low-density polyethylene (LDPE) sheets for 90 days at 30°C in Bushnell-Haas medium to observe biodegradation.LDPE was sunlight-exposed for two weeks	LDPE sheets	The LDPE sheets, partially degraded from the initial incubation, were washed and incubated in synthetic medium with 0.3% LDPE powder to enrich plastic-degrading microbes. After 45 days, a second enrichment was performed to cultivate plastic-adapted bacteria selectively.Media with powder LDPE was incubated for 45 days and re enriched with LDPE and bacterial isolates were cultivated and the LDPE sh…	Sterile, non-inoculated synthetic medium broth with pre-weighed plastic sheet	90 days	CLSM	observe bacterial cells	visible physical changes in the surface of LDPE sheets after 60 days of incubation, including roughening, formation of holes, pits, or cracks	(XLantican et al., 2023)
113	19								16S rRNA	Identify isolated colonies.	Species proved: Pseudomonas mendocina Pseudomonas aeruginosa Bacillus cereus Acinetobacter baumannii Micrococcus luteus Stenotrophomonas maltophilia Bacillus paramycoides Pseudomonas stutzeri
114	19								SEM	visualize surface erosion on select pre-processed LDPE sheets to analyze structural changes	deterioration were observed as rough patterns in the surface of the plastics
115	19								FTIR	changes in LDPE's chemical structure	carbonyl bond index (CI), vinyl bond index (VBI), and internal double bond index (IDBI) were observed among isolates and new functional groups on the plastic surface
116	20	Sterigmatomyces halophilus	Larva's Fungi	Disinfected with 70% ethanol and air-dried in a laminar flow clean bench for 15 minutes	Cut into 50 mm × 50 mm squares for agar medium. Cut into 3 mm × 3 mm pieces for liquid medium.	Surface Culture: Yeasts swabbed on carbon-free basal agar medium (CFBAM) with LDPE as sole carbon source, incubated at 30°C for 45 days. Liquid HT-GPC Culture: LDPE fragments immersed in liquid carbon-free basal medium (LCFBM) with Tween 80, incubated with yeast cultures.	Medium without yeast cultures (with/without LDPE).Yeast cultures without LDPE.	45 days	SEM	structural changes	reduction in the surface roughness of LDPE sheets treated with the LDPE-DYC consortium	(Elsamahy et al., 2023)
117	20	Meyerozyma guilliermondii,						45 days	XRD	Studied crystalline structure	decrease in the peak intensities at specific coordinates, with reductions ranging from 43.02% to 76.51%. The peaks corresponding to hydrogen and carbon contents (CO2) decreased significantly, indicating alterations in the crystalline structure of LDPE due to biodegradation by the LDPE-DYC consortium
118	20	Meyerozyma caribbica						45 days	FTIR	molecular changes	Functional groups such as carbonyl (C=O) groups at 1,732 cm-1 and ether (C-O-C) groups at 1,246 cm-1 were observed
119	20								TS	Measured physical strength	DPE films treated with different strains exhibited TS values ranging from 0.43 MPa to 3.34 MPa after 90 days of incubation, indicating a substantial decrease in mechanical strength due to biodegradation
120	20								Plastic mass	Weight Loss	mass reduction of 33.2% after 45 days of incubation with LDPE for the LDPE-DYC consortium. Sterigmatomyces halophilus SSA1575, Meyerozyma caribbica SSA1654, and Meyerozyma guilliermondii SSA1547 exhibited weight losses of 18.6%, 11.1%, and 13.3%, respectively, after the same duration of incubation with LDPE sheets.
121	20								HTGPC	Analyzed molecular weights	The Mn values decreased from 12.8 to 10.6, Mw values decreased from 10.6 to 9.7, and Mz values decreased from 9.1 to 8.8 after the biodegradation process
122	20								GCMS	Identified metabolites in culture medium	revealed the formation of various intermediate products. These included acetic acid, n-Dodecanoic acid, propanoic acid, and acetaldehyde.
123	20								Spectrophotometry	Enzymatic activity	Enzymes Produced: Lac, MnP, and LiP
124	20								WCA	Change in Hydrophobicity	showed a decrease in hydrophobicity of LDPE after treatment with the LDPE-DYC consortium for 45 days. The WCA decreased from 99.9° to 68.5°, indicating a significant change in the surface properties of LDPE
125	21	Achroia grisella	Larva	squares for agar medium.	Cut into 50 mm × 50 mm	Box-A: 5 g HCW - Box-B: 5 g HCW-LDPE mixture (1:1 w/w) - Box-C: 5 g LDPE (initially supplemented with 2 g HCW for 5 days) - Box-D: 5 g HCW for life cycle assessment - Box-E: 5 g HCW-LDPE mixture (1:1 w/w) for life cycle assessment - Box-F: 5 g LDPE for life cycle assessment - Box-G: 100 adult larvae with 10 g LDPE for degradation assessment - Antibiotic-treated larvae fed with HCW containing anti…	Box-H: 100 adult larvae with 10 g HCW for degradation assessment - Unfed starving larvae in a sealed container for CO2 comparison - Lifeless control with only LDPE to confirm no CO2 from inlet air	15 days	NaOH traps	CO2 production	average release of 12.5 mg of CO2 per gram of LDPE during the biodegradation process	(Ali et al., 2023)
126	21								EMIC universal testing machine	Tensile strength	reduction of 25% in tensile strength after bacterial treatment
127	21								SEM	Surface analysis	significant surface erosion and pitting
128	21								FTIR	Structural changes	Results: including -OH, -NH2, C-H bending of aromatic compounds, carbonyl (-C-O), carboxylate (-COO-), and -C-C- conjugation groups on the LDPE surface
129	21								XRD	Crystallinity	decrease in LDPE crystallinity from 60% to 40% after treatment with LDPE-degrading bacteria
130	21								16S rRNA	Molecular identification of bacteria	Citrobacter freundii, Bacillus sp., Pseudomonas aeruginosa, and Bacillus subtilis, among others
131	21								CFU counting	Bacterial cell counting	valuated using the series dilution technique of plate counting, with an average count of 1.2 x 10^8 cells/mL
132	21								Carbon elemental analysis	Biomass and feces carbon content	showing a carbon content increase of 15% in the feces compared to the biomass
133	22	Psychrobacter sp. Laccase	Enzyme	sterilized and dried reated with 90% ethanol for 1 hour, then 75% ethanol for 1 hour, and dried at 40°C for 30 minutes before use	Particles (1000 µm) and films (30x20 mm)	Degradation System: Included purified rPsLAC or crude extract (0.05 mg/mL), citric acid-Na2HPO4 buffer (0.2 M, pH 3.0), and PE samples incubated at 30°C.	E. coli BL21/pET-28a(+) cells treated in parallel without the laccase gene insert	7	ABTS	measure enzyme activity	oxidizing 1 μmol of ABTS per minute in a 200 μL assay system containing 200 mM citric acid-Na2HPO4 buffer (pH 3.0) and 3 mM ABTS at 30°C. The characteristic wavelength for monitoring the reaction was 420 nm, with an extinction coefficient of 36,000 M−1 cm−1. The assay system demonstrated an increase in absorbance at 420 nm, indicating enzyme activity	(Zhang et al., 2022)
134	22								DNA	gene identification and cloning	The PsLAC gene is 1626 bp long Encodes a protein with 541 amino acids and a theoretical molecular weight of 61.00 kDa
135	22								Plastic mass	Weight Loss Measurement	Crude Extract: 7.6% weight loss Purified rPsLAC: 13.2% weight loss.
136	22								WCA	Hydrophobicity: water contact angle	Crude Extract: Decreased to 81.9 ± 0.9° Purified rPsLAC: Decreased to 74.6 ± 0.8
137	22								FESEM		Numerous wrinkles and deep pits, with larger cavities and denser wrinkles on films treated with purified rPsLAC
138	22								FTIR	chemical structure changes	CO, CN, CC,OH peaks
139	22								XRD	Crysttalliinity	Untreated Films: 79.2% Crude Extract Treated: Reduced to 65.0% Purified rPsLAC Treated: Reduced to 55.6%.
140	23	Tenebrio molitor	Larva	Larvae were fed with wheat bran prior to testing. Unfed for 24 hours before biodegradation tests to clear previous feedstock.	PET1100 and PET63500 were ground to <75.0 µm using liquid nitrogen and a high-throughput tissue grinder	PET-fed: Larvae fed with PET-agar gel (5:2 w/w) containing 5 g of PET. Agar-fed: Larvae fed with 2% agar gel (agar: DI water, w/vol). Unfed (Starvation control): Larvae with no feed. Antibiotic Suppression Treatment: Initial feeding with PET-agar gel for 2 weeks. Subsequent feeding with PET-agar gel containing a mix of antibiotics (gentamicin sulfate, erythrocin, chloramphenicol, tetracycline, am…	Agar-fed: Larvae fed with agar gel. Unfed: Larvae with no feed. Antibiotic-free: Larvae fed PET-agar gel without antibiotics	16 days	DNA 16S Metagenomic	Gut's microbiota composition and functional	After treatment increase in Enterococcus sp., Sebaldella sp., and Lachnotalea sp., which are associated with plastic degradation and nitrogen fixation.	(He et al., 2024)
141	23								RNATranscriptomic	evaluate the gene expression profiles of T.molitor larvae's gut during the degradation of PET polymers	revealed upregulated genes related to nutrient acquisition and hydrolysis processes essential for PET breakdown
142	23								Metabolome	identify key metabolites	key metabolites, such as benzoic acid, protocatechuic acid, and catechol, involved in the biodegradation of PET polymer
143	23								GPC	molecular weight distribution of residual PET	key metabolites, such as benzoic acid, protocatechuic acid, and catechol, involved in the biodegradation of PET polymer
144	23								δ13C Isotope Ratio Analysis	Comparison of 13C/12C ratio in residual PET and virgin PET	Comparison of the 13C/12C ratio in residual PET and virgin PET indicated changes in the isotopic signature as an indication of bioreaction during PET degradation
145	23								FTIR	Chemical structure	after biodegradation by Tenebrio molitor larvae include the disappearance of the peak at 1951 cm−1 (aromatic summation band), decreased bands around 725 cm−1 (C–H), and 1260 cm−1 (C–O stretching from the ether aromatic group), along with increased intensity of oxidized groups. Additionally, a shift of oxidized C––O functional groups from the band of 1719 cm−1 to 1670 cm−1 was observed
146	23								1H NMR	Chemical structure	olymers in the frass fed to Tenebrio molitor larvae indicated surface chemical and structural changes in the polymers. The analysis revealed alterations in the chemical structure of the PET residue, with shifts in peak positions and intensities, suggesting modifications in the molecular environment of the polymers due to biodegradation by the larvae
147	23								XRD	investigate the structural changes in PET polymers after biodegradation	The crystallinity degree of PET1100, PET27100, and PET63500 was reported as 53.66% ± 3.31%, 33.43% ± 3.01%, and 4.25% ± 1.64%, respectively
148	24	Soil bacteria	Bacteria	LDPE films were treated with 2% SDS (Sodium Dodecyl Sulphate) and 70% ethanol to sterilize the surface. Broth at pH 7.2	LDPE bags 15x15cm and 50–60 µm in thickness.	LDPE films were incubated with bacterial cultures in CLMSM for four months to measure weight reduction, indicative of biodegradation. BATH test: Used to assess hydrophobicity of bacterial cells on LDPE surfaces. FDA test: Evaluated hydrolytic enzyme activity. Measured CO2 production. Monitoring bacterial growth, viability, and protein content on LDPE films over 120 days. Quantitative and qualitat…	Soil Sample Collection and Enrichment Negative Control: Soil samples collected without adding bacterial inoculum. Positive Control: Soil samples enriched with bacterial inoculum. Hydrophobicity and Turbidity Measurements Control Group: CLMSM broth without bacterial cells. Enzymatic Activity: Negative Control: Substrates without bacterial inoculation. Positive Control: Bacterial cultures known. CO…	120 days	SEM	visual inspection for changes in appearance, texture, and surface morphology	microbial attachments, pits, and cracks created by the bioactivities of bacterial suspension on the hydrocarbon surface of the LDPE films	(Jayan et al., 2023)
149	24								FTIR	Changes in structural composition	chemical modifications in the LDPE films after bacterial treatment. The bacterial-treated films exhibited changes in bond stretching, formation of new peaks, and bending of peaks compared to the control films, indicating bio-deterioration of the polymer backbone. The FTIR analysis revealed weakening of C-C bonds, addition of oxygen
150	24								GCMS	dentify the chemical compounds present in the bacterial-treated LDPE films	eduction in the number of peaks in the bacterial-treated films compared to the control films. The bacterial-treated films exhibited more hydrocarbon peaks, including compounds like undecane and halogenated hydrocarbons
151	24								Sturm test	CO2 production
152	24								Plastic mass	Weight loss	OBA5 demonstrated a weight loss of 43% in LDPE films
153	24								BATH	displayed a 50% turbidity reduction in the aqueous phase when hexadecane was added. This reduction was due to increased hydrophobicity of the bacterial cells, leading to attachment to the organic phase of hexadecane. The test also confirmed distinct turbidity reduction by the bacterial species OBA1	OBA5 displayed a 50% turbidity reduction in the aqueous phase when hexadecane was added. This reduction was due to increased hydrophobicity of the bacterial cells, leading to attachment to the organic phase of hexadecane
154	24								FDA	identify the presence of hydrolytic enzymes	increase in absorbance values at 494 nm for all strains, indicating effective biofilm formation of OBA5 under stressful conditions
155	24								EDAX	analyze the change in atomic weight percentage of elements such as carbon and nitrogen on LDPE films before and after bacterial treatments	decrease in the atomic weight percentage of carbon elements in the LDPE films treated with the bacterial strain OBA5 compared to the control films. The atomic weight percentage of carbon decreased from 100% in the control films to 61.5% in the treated samples, indicating the strain's ability to utilize LDPE as a carbon source. Additionally, there was an increase in the nitrogen elemental and atom…
156	24								AFM	nalyze surface topography and mechanical properties at the nanoscale level	ifferences in surface topography between the control and bacterial-treated LDPE films. The bacterial-treated films exhibited higher roughness parameters such as mean roughness (Sa), surface peak height maximum (Sp), surface pit height maximum (Sv), RMS roughness (Sq), and maximum surface height (Sz) compared to the control films
157	24								GmbH contact angle instrument	surface contact angle	contact angle instrument showed a decrease in the water contact angle on the bacterial-treated LDPE films compared to the control films. The contact angle for the control films was measured at 91.06 ± 0.90°, while for the treated films, it was 67.63 ± 0.91°
158	24								16S rRNA	microbial community composition and identification	Five bacterial isolates: Bacillus aryabhattai (OBA1) Pseudomonas aeruginosa (OBA2) Pseudomonas citronellolis (OBA3) Pseudomonas aeruginosa (OBA4) Bacillus amyloliquefaciens (OBA5)
159	25	Tenebrio molitor	Larvae	Larvaes in its 4th-instar.The initial size of the microplastics used in the study was less than 300 µm.	PE, PS y PVC microplastics used in the experiment ranged from less than 300 µm	Feeding mealworm larvae with different types of microplastics (PE, PS, and PVC).	Bran-fed control group and a starvation group	24 days	GPC	confirm the depolymerization and biodegradation of the microplastics	Significant decrease in the molecular weight of Polystyrene (PS) microplastics after being digested by Tenebrio molitor larvae	(Peng et al., 2023)
160	25								LDIR	was employed to determine the number of microplastics and tases of depuration	presence of residual microplastics in the intestines of Tenebrio molitor larvae after different depuration times (12, 24, 36, 48, and 60 hours). The study identified a number of residual plastic particles, with a higher count of PVC particles compared to PE and PS
161	25								ROS, SOD and MDA	dentify microplastic-induced oxidative stress responses in the mealworms.	elevated ROS levels in mealworms fed microplastics, with the highest levels observed in PVC-fed mealworms, indicating oxidative stress. Additionally, SOD concentrations were significantly higher in microplastic-fed mealworms compared to the control, suggesting an antioxidant response to counteract ROS production. Moreover, MDA content was significantly elevated in plastic-fed mealworms, indicatin…
162	25								SR	evaluate the impact of ingesting different types of microplastics	PE-fed mealworms - 91.3 ± 0.6%, PS-fed mealworms - 90.7 ± 1.5%, PVC-fed mealworms - 81.3 ± 1.5%, bran-fed mealworms - 96.3 ± 0.6%, and unfed mealworms - 72.0 ± 2.0%.
163	25								Body weight	increase in mass	PE-fed - 91.3 ± 0.6%, PS-fed - 90.7 ± 1.5%, PVC-fed - 81.3 ± 1.5%, bran-fed control - 96.3 ± 0.6%, and unfed - 72.0 ± 2.0%
164	25								Laser light scattering	to explore residual plastic particles in the frass of mealworms	Shift in the size distribution of residual microplastics in the frass samples of Tenebrio molitor larvae after biodegradation. The study revealed a decrease in the size of Polyethylene (PE), Polystyrene (PS), and Polyvinyl chloride (PVC) microplastics, indicating physical biofragmentation and biodegradation processes occurring in the mealworms' digestive systems. The data showed that the overall …
165	26	Bacterial-Fungal Consortium	Bacterial-Fungal Consortium	washed with 70% ethanol, and dried in a hot air oven at 60 ºC overnight to evaporate the ethanol	LDPE in 1 cm²	treatments E1 to E6 involved the incubation of landfill soil samples with microbial consortia in 500 mL Erlenmeyer flasks containing 200 mL of basal MSM medium and 2 g of sterilized LDPE powder as a carbon source. The flasks were incubated on a rotary shaker at 30 ºC for 90 days.	a setup without inoculum, where the flasks contained only the basal MSM medium and sterilized LDPE powder as a carbon source.	90 days	PICRUSt2	for predictive functional profiling	PICRUSt2 analysis revealed a group of genes and pathways responsible for plastic biodegradation, with a total of 26 bacterial and 12 fungal operational taxonomic units (OTUs) exhibiting high relative abundance and significant associations.	(Chigwada et al., 2023)
166	26								Genomic	investigate the diversity and structure of microbial communities in environmental samples	The sequencing data identified diverse bacterial and fungal communities, with major bacterial taxa including Proteobacteria, Firmicutes, and Actinobacteria in soil samples, and dominant fungal phyla such as Ascomycota in both soil and enrichment cultures. Various bacterial genera like Achromobacter and Rhodanobacter, and fungal genera like Galactomyces and Penicillium were found to be abundant in…
167	26								Plastic mass	weight loss	weight loss determination, ranged between 22.2% and 55.23% over the 90-day period
168	26								microbial biomass	Monitoring the mass earn	The microbial biomass weight of the plastic enrichment samples ranged from 19.3 to 28.9 mg/200 mL culture, showing an increase of approximately 50% to 150% compared to the untreated controls
169	26								FTIR	polymer structure analysis, biomass weight gain assessment	peaks related to C-H bending vibration, reduction in carbonyl group peak associated with C-C bond degradation, and emergence of a new broad peak indicating removal of carbonyl groups in treated LDPE. The spectra also revealed modifications in chemical bonds and functional groups, such as C-H and CH2 stretching, C-O and C-C scission, and C-O incorporation into the carbon backbone, suggesting LDPE …
170	26								SEM	visualizing physical modifications on the LDPE film surface	surfaces exhibited signs of biofilm formation, microbial colonization, and physical degradation, indicating the biodegradation process
171	27	Soil microbiome and climatic conditions	Soil microbiome and climatic conditions	does not apply	Biodegradable film (120 cm width, 0.008 mm thickness)	Field experiments comparing film degradation, soil moisture, and maize productivity in two regions	Polyethylene film and traditional flat planting	2556 days	Soil Temperature Measurement	Measure soil warming effect	Biodegradable film increased soil temperature by 1.0-2.0°C compared to control	(Huang et al., 2022)
172	27								SWS	Assess water retention	Increased SWS by 37.7 mm and 32.8 mm at sites 1 and 2, respectively
173	27								Grain Yield Measurement	Evaluate impact on crop productivity	Increased maize yield by 24.5% and 13.7% at sites 1 and 2, respectively
174	27								Crop Water Productivity	Determine water use efficiency	WPc increased by 25.7% and 14.8% at sites 1 and 2, respectively
175	27								Economic Benefit	Assess profitability	EB increased by 8.1% and 13.7% at sites 1 and 2, respectively
176	28	Enriched sludge Bacteria	Bacteria	Iron-enhanced marine sediment to augment the natural bacterial community	PE microplastics with a diameter of 0.25 nm and a thickness of 0.25 µm	The treatments involved in the experiment included an iron-enhanced group and a non-iron group. The iron-enhanced group received iron-enhanced marine sediment to boost the bacterial community, while the non-iron group did not receive this enhancement. Both groups were monitored for 30 and 60 days to observe the effects on the bacterial community structure and the degradation of PE microplastics.	non-iron group	60 days	FTIR	identifying changes in functional groups and chemical structures	both the non-iron and iron-enhanced groups exhibited four principal infrared absorption peaks, indicating the formation of specific functional groups on the PE microplastics surface, such as -OH, -C-O, and -CH2 groups	(Li et al., 2024)
177	28								XRD	PE angles it means crystallinity	decrease in peak intensity at 2θ = 21.3° for the non-iron group from 65.2 to 45.8, indicating a reduction in crystallinity. In contrast, the iron-enhanced group exhibited a more significant decrease from 72.6 to 38.4
178	28								SEM	examine the surface morphology and structural changes of the PE microplastics after 30 and 60 days of bacterial cultivation	iron-enhanced group displayed more pronounced pores and a higher abundance of degradation products on the PE microplastics surface compared to the non-iron group, indicating enhanced degradation efficiency in the presence of iron
179	28								Plastic mass	wieight loss	was 10.44% in the non-iron group and 12.38% in the iron-enhanced group, with minimal weight change observed in the control group. These results indicate that both natural bacterial communities, with or without iron enhancement, exhibit superior degradation effects compared to a single strain
180	28								OD	Enzyme activity	ncrease in laccase enzyme activity by 1.61 times in the non-iron group and 2.37 times in the iron-enhanced group after 60 days. Dehydrogenase activity increased by 0.6 times in the non-iron group and 1.25 times in the iron-enhanced group, while catalase activity increased by 1.085 times in the non-iron group and 9 times in the iron-enhanced group
181	28								GCMS	identify and analyze the degradation products of PE microplastics after 30 and 60 days of bacterial treatment	degradation products of PE microplastics after 30 and 60 days of bacterial treatment. Some of the compounds detected included 2-propenoic acid, tetradecyl ester, 2-methyl-1-octanol, octanal, eicosane, hexadecane, decane, and alkanes with carbon chains ranging from C11 to C20
182	28								16S rRNA	analyze the bacterial community composition and diversity in the experimental group	n the non-iron group, there was an increase in Proteobacteria after 30 days, followed by a decrease in Firmicutes and an increase in Bacteroidota after 60 days. In contrast, the iron-enhanced group showed an increase in Actinobacteriota, Bacteroidota, Verrucomicrobieta, and Aenigmarchaeota after 30 days, with a decrease in Firmicutes, except for Proteobacteria. The dominant presence of Proteobact…
183	29	Bacillus sp.	Bacterium	Cleaned with a stream of air to remove any residues	HDPE film is cut into 3 × 8 pieces	Inoculated with isolated strains of Bacillus sp. strain PELW2042 in a liquid inorganic salt medium containing HDPE film pieces. Conditions: The treatment group was maintained for 42 days under specific conditions to assess biodegradation, including temperature, humidity, and nutrient availability	One control group was only inoculated with bacterial culture, while the other control group was only covered with HDPE film	42 days	Plastic mass	weight loss	the HDPE film exhibited a weight loss of 17.36 ± 0.56%	(H. Zhang et al., 2023)
184	29								Contact Angle Measurement	change in hydrophobicity of the membrane surface.	contact angle of the HDPE surface decreased from 86.37° to 74.29°, reflecting an increase in hydrophilicity and enhanced microbial colonization potential
185	29								SEM	examine the surface topography and characterization of the HDPE sheet before and after biodegradation	changes in surface topography, including the presence of pores and cavities on the HDPE sheet
186	29								FTIR	indicate the formation of new functional groups	ormation of new functional groups, such as carbonyl (–C=O) and ether (–C–O), suggesting chemical changes
187	29								XPS	analyze the surface chemical composition and functional groups of a material	confirmed changes in surface chemical composition, indicating the presence of new oxygen-containing functional groups
188	29								DSC	thermal behavior was investigated	decrease in relative crystallinity from 45.14% to 23.51% after 42 days of treatmentH
189	29								XRD	to determine the crystal struc- ture on	decrease in the relative crystallinity of the HDPE film from 45.14% to 23.51%
190	29								HTGPC	determine the molecular weight distribution and average molecular weights	decrease in weight-average molecular weight (Mw) by 30.07% and number-average molecular weight (Mn) by 23.31%
191	29								16S rRNA	DNA Idnetification	identified strain PELW2042 as belonging to the genus Bacillus
192	29								Feeding mealworms	feeding behavior	After one month of feeding on HDPE film, the mealworms exhibited a weight loss of 32% in the HDPE film, with an average consumption of 90.28 mg/100 larvae-day, and a survival rate of 57%.
193	30	Bacterial-Fungal Consortium	Bacterial-Fungal Consortium	does not apply	Broth with 1% (W/V), including Polyethylene bags, Hexadecane MW 226, Polyethylene glycol of two types having MW 1700 and 4000, and Congo red.	Inoculums were Bacillus sp., Penicillium sp., Aspergillus terreus, and a combination of Bacillus sp. and Penicillium sp. These treatments were applied to depolymerize LDPE bags under static aerobic conditions at 35°C for a period of 105 days. The microbial candidates were inoculated into sterile MSM supplemented with polyethylene bags in glass bottles for incubation	control plastic bag underwent a similar handling procedure without microbial inoculation	105 days	Plastic mass	weight loss.	Weight loss percentages varied, indicating effectiveness: Bacillus sp. (3.0%), Penicillium sp. (2.7%), A. terreus (6.6%)	(Mohy Eldin et al., 2022)
194	30	Penicillium sp.						106 days	ATR-FTIR	information on functional groups and chemical changes	Significant shifts in wave numbers were noted, such as from 2915.5 to 2913.4 cm−1, indicating changes in crystallinity and amorphous character
195	30	Bacillus sp.						107 days	GCMS	identify and quantify volatile compounds	short-chain fatty acids, alcohols, and aromatic compounds , Notable compounds included acetic acid, butyric acid, and phenolic derivatives,
196	30								NMR	molecular structure and dynamics of the plastic and its degradation	alterations in the molecular structure
197	30								SEM	examine the surface morphology and texture of plastic	Surface roughness and erosion were observed
198	30								DNA 18S AND 16S	dentify and characterize microbial communitie	16S rRNA:Bacillus sonorensis, Bacillus subtilis, Clostridium acetobutylicum. 18S rRNA:Aspergillus niger, Fusarium oxysporum, Rhizopus oryzae
199	30								Methylene Blue assay	measure peroxidase activity	absorbance values: Bacillus sp.: 0.360 ± 0.181 U/ml Penicillium sp.: 0.816 ± 0.239 U/ml Aspergillus terreus: 0.452 ± 0.111 U/ml Bacillus sp. + Penicillium sp.: 0.807 ± 0.335 U/ml These values reflect the enzyme activity levels
200	30								ABTS	laccase activity by measuring the oxidation of ABTS	The strains and their corresponding laccase activities are: Bacillus sp.: 0.360 ± 0.181 U/ml (1st rank) Penicillium sp.: 0.816 ± 0.239 U/ml (2nd rank) Aspergillus terreus: 0.452 ± 0.111 U/ml (3rd rank) Bacillus sp. + Penicillium sp.: 0.807 ± 0.335 U/ml (4th rank)
201	31	Acinetobacter sp.	Larva's Bacteria	does not apply	weight- and size-averaged molecular weights (Mn, Mw and Mz) were 9,285 Da, 68,220 Da and 348,240 Da. Isolation and repeated enrichments from gut suspensions of Tenebrio molitor larvae	Co-culture of Acinetobacter sp. strain NyZ450 and Bacillus sp. strain NyZ451 incubated with PE as the sole carbon source​	PE film without inoculation​	30 days	Spectrometer	Optical Density Measurement	bacterial strains could grow effectively in the presence of polyethylene (PE) particles	(Yin et al., 2020)
202	31	Bacillus sp.						31 days	Antibiotic Suppression Test	antibiotics resistance profile	both strains NyZ450 and NyZ451 were resistant to kanamycin, ampicillin, erythromycin, spectinomycin, and streptomycin. Strain NyZ450 was sensitive to tetracycline but resistant to chloramphenicol, while strain NyZ451 was sensitive to chloramphenicol but resistant to tetracycline.
203	31								Plastic mass	Weight loss	onsortium of strains NyZ450 and NyZ451 achieved approximately 18% reduction in the mass of polyethylene (PE) mulching films after 30 days of incubation. In contrast, neither strain exhibited significant weight loss when cultured individually, indicating that both strains are essential for effective degradation
204	31								HTGPC	molecular weight changes	weight-averaged molecular weights (Mw) were reduced from 179,374 Da to 136,883 Da, representing a 24% decrease, while the number-averaged molecular weights (Mn) decreased from 27,494 Da to 23,583 Da
205	31								ATR-FTIR	identify chemical changes in the PE surface post-treatment	new functional groups, such as O–H and –C–C bonds, suggesting oxidation
206	31								SEM	to observe the morphological changes	morphological changes, including the formation of a dense biofilm. Observations showed erosions and cracks
207	32	Zophobas atratus	Larva	does not apply	3.48 ± 0.02 g for PS-2 foam and 3.50 ± 0.00 g for PE-2 foam	The conditions for the tests included incubation in dark conditions at a temperature of 19 ± 0.2 °C and 75 ± 5% humidity. The plastics were provided as part of a co-diet with cabbage and bran every 5 days during the test period.	larvae fed with a standard diet without plastics, but with bran.	28 days	Weight Measurement	growth performance of larvae when fed with different plastic diets	Strain G larvae showed a weight increase of 9.2 ± 1.4% when fed bran, while strain M experienced slight weight loss initially but increased weight when fed plastics with co-diets	(Peng et al., 2022)
208	32								SR	evaluate the viability of larvae when consuming plastic diets	SR: PS-fed larvae 97.9%, PE-fed larvae 94.3%, bran-fed larvae 107.3%, and unfed larvae 86.1%.
209	32								CR	determine the extent of cannibalism among larvae under different feeding conditions	were 4.0% for PS-fed larvae, 6.7% for PE-fed larvae, 1.7% for bran-fed larvae, and 32.7% for unfed larvae.
210	32								FTIR	analyze chemical changes in plastics before and after digestion by larvae	PS and LDPE showed groups such as C-O and C=O stretching peaks
211	32								SEM	visualize the surface morphology of plastics before and after larval feeding	significant surface degradation of the plastics after ingestion by Zophobas atratus larvae. The SEM images indicated changes in the morphology of the plastics, with visible signs of erosion and texture alteration, suggesting effective consumption and breakdown by the larvae.
212	32								16S rRNA	analyze the microbial community present in the larvae's gut and its role in plastic degradation	Significant shifts in the gut microbial community structure The relative abundance of Firmicutes decreased significantly, while Proteobacteria increased significantly. Three families, Enterococcaceae, Enterobacteriaceae, and Streptococcaceae, were mainly responsible for this shift. Additionally, Citrobacter sp. and Lactococcus sp. were strongly associated with PS and PE diets, indicating their ro…
213	33	Enzymatic synthetic bacteria and microorganisms	Enzymatic synthetic bacteria and microorganisms	UV irradiation to oxidize polyethylene (PE)for five days to the powder and two days for films	Powder and film PE	determining the binding ability of fusion proteins to UV-treated LDPE (UVPE) (films) and evaluating the degradation efficacy of the selected fusion protein (LcpK30-LCI) on UVPE substrates	Untreated polyethylene (PE) samples. Samples treated without enzymes to evaluate the effect of enzymatic activity	30 days	Fluorescence Confocal Microscopy	To observe enzyme binding and degradation effects	The fusion protein Lcp-LCI improved degradation efficiency by approximately 1.15 times compared to wild-type LcpK30	(Kong et al., 2024)
214	33								FTIR	Detect solid residues	specifically identifying functional groups such as hydroxyl and carbonyl. The analysis indicated the presence of degradation products
215	33								HTGPC	Detect solid residues	Mw of UVPE-5d: 6648 Mn of UVPE-5d: 25 After incubation with LcpK30 and Lcp-LCI, Mw decreased by 66.77% and 66.45%, respectively, and both Mn decreased by 52% compared to UVPE-5d
216	33								GCMS	Test the enzyme solution	degradation products like oligomers and monomers, providing insight into the composition of the enzyme solution
217	34	Soil bacteria	Bacteria	were soaked in 70% ethanol for 10 minutes. Exposed to UV light (210–280 nm) for 20 minutes. Air-dried for 35 minutes in a laminar-flow hood	Polyethylene (PE) and polypropylene (PP) films	Mixed cultures and pure cultures for plastic biodegradation were cultured in M9 minimal medium containing 1% glucose and 1% yeast extract at 30 °C and 150 rpm. Additional feeding solution was supplied every 48 hours to maintain microbial activity.	Films not exposed to bacterial cultures to compare the degradation levels​	26 days	16S rRNA	identifying and classifying bacteria	Lysinibacillus sp. JJY0216. This bacterium was isolated and characterized in the study	(Jeon et al., 2021)
218	34								GCMS	Analyzes volatile compounds in samples	identified hydrocarbon compounds with retention times (RT) and presence in various samples (e.g., iC12:0 at 11.48 min, present in multiple samples)
219	34								FTIR	Analyzes functional groups	arbonyl index (C.I.) and double bond index (D.B.I.) calculated from absorbance ratios
220	34								SEM	imaging the surface morphology	surface roughness, the presence of microbial biofilms, and degradation features
221	34								XRPD	Determines the crystalline structure	Control LDPE: 46% crystallinity. LDPE biodegraded by Lysinibacillus sp. JJY0216: Increased to 52% crystallinity. LDPE biodegraded by mixed culture: Increased to 49% crystallinity. OPP (Oriented Polypropylene): No significant difference in crystallinity compared to the control
222	35	Bacillus cereus	Bacterium	Plastic samples (LDPE and polystyrene ) were prepared, likely including cleaning	film cut into a 3x 3 cm	Plastic samples were exposed to Bacillus cereus under controlled laboratory conditions. Conditions included incubation, probably at 37°C, as typical for bacterial cultures​	Untreated plastic samples were used as controls to compare against the treated samples	42 days	ATR-FTIR	for analyzing chemical changes in polymer	Bacillus cereus reduced the crystallinity of LDPE from 84.56% to 81.30% and polystyrene from 70.85% to 64.80%.	(Jebashalomi et al., 2024)
223	35								Plastic mass	Weight loss	LDPE and polystyrene films were incubated with Bacillus cereus, they exhibited maximum weight losses of 4.13 ± 0.81 % and 14.13 ± 2.41 %, respectively. Polystyrene exhibited a higher reduction rate (0.0036 day−1) and a shorter half-life (195.29 days) .
224	35								SEM–EDX	for observing surface morphology.	significant surface degradation and biofilm formation on the plastic
225	35								CLSM	Analyzed biofilm formation	significant surface degradation and biofilm formation on the plastic
226	35								16S rRNA	for bacterial identification	Bacterial strain identified as Bacillus cereus
227	36	Hermetia illucens microbiome	Larva's microbiome	polyethylene (PE) and polypropylene (PP) and plastifiers DMP and DOP	particle size ranging from 125 to 150 μm were selected as the target micro- plastics	The mixture of soybean meal (80 wt%) and wheat bran (20 wt%) with a water content of 60–70 % was used as the feed spiked with microplastics or plastic additives for larval composting, then added Plastic Additives: DMP and DOP were tested at concentrations of 0, 2, 4, and 16 g plastic additives per kg of substrate (dry weight). Microplastics: PE and PP were mixed into the substrate at concentratio…	larvae raised on substrate without any plastic additives or microplastics	16 days	XRD	analyze the crystalline structure and phase composition	The crystallinity index of polyethylene (PE) increased from 52.31% to 54.39%, and for polypropylene (PP), it rose from 36.27% to 39.54% after larval composting	(J. Wang et al., 2024)
228	36								SEM	observe the surface morphology and topography	Showed alterations in the surface morphology of plastics
229	36								TGA	measure the weight change of a material as a function of temperature	The thermal stability of the plastics decreased significantly, with a weight loss of approximately 17.63% to 25.52% observed in the treated microplastics compared to the raw plastic particles. This reduction in thermal stability indicates that the larval composting process led to the degradation of the plastic materials, resulting in smaller molecular structures.
230	36								FTIR	identify functional groups and chemical bonds in materials	New functional groups found after larval composting included –C––O carbonyl, R–OH hydroxyl, –C–O stretch, and C––C double bond
231	36								1H NMR	determine the molecular structure and dynamics of organic compounds through the behavior of hydrogen nuclei in a magnetic field	analysis revealed variations in the composition and structure of polypropylene (PP) and polyethylene (PE) after larval composting compared to raw plastic particles. Specifically, the presence of –CH3 groups was noted at 1.0–2.0 ppm, indicating structural changes in the plastics
232	36								16S rRNA	analyze the diversity and composition of gut microbial communities	principal groups including Firmicutes, Proteobacteria, and Bacteroidetes. Dominant microorganisms found included Ignatzschineria, Paenalcaligenes, Moheibacter, Bacillus, and Enterococcus in the DMP and DOP groups, while Bacteroides, Campylobacterin, and Phascolarctobacterium were predominant in the PP and PE groups.
233	37	Trichoderma harzianum	Fungus	LDPE particles were transferred to Eppendorf tubes at a mass of 50 mg per tube and sterilized using UV light in a laminar airflow chamber for 60 min. Soil was sieved and autoclaved	Three fractions of low-density polyethylene (LDPE) with different particle sizes of 1000, 500, and ≤ 400 µm were purchased as powders	5 g of test soil, characterized by 8% organic carbon, pH 4.5, total carbon 4.02/100 g, total nitrogen 0.38/100 g, magnesium 29.6 mg/100 g, potassium 30.9 mg/100 g, and phosphorus 18.1 mg/100 g, were placed in 50 mL Falcon tubes. The soil samples were inoculated with Trichoderma harzianum KKP 534, maintained in Z medium, and incubated at 28 °C with 40% humidity for 9 days. Microplastics (MPs) were…	Abiotic control with MET only	9 days	MS	identify and quantify degradation products of Metolachlor (MET) and analyze phospholipid profiles	Presence of MET degradation derivatives, such as metolachlor deschloro (MDES) and metolachlor-2-hydroxy (M2H), higher concentrations resulting in lower degradation rates. alterations in phospholipid profiles in response to MET exposure, with a notable reduction in certain fatty acids and an increase in lysophospholipids, indicating adaptive changes	(Bernat et al., 2023)
234	37								Fluorescence Measurement	measure enzyme activities in soil samples based on fluorescence intensity	significant variations in extracellular enzyme activities, particularly for N-acquiring N-acetyl-glucosaminidase (NAG) and P-acquiring acid phosphatase (PHOS), which showed increased activity in the presence of microplastics (MPs) and Metolachlor (MET). MET inhibited fungal growth, it paradoxically enhanced enzyme activity
235	37								Homogenization	create a uniform soil slurry for consistent analysis and extraction of enzymes and metabolites	uniform soil slurry for consistent analysis and extraction of enzymes and metabolites
236	37								HPLC	separate and quantify Metolachlor and its metabolites in soil samples	Metolachlor, along with its degradation products, metolachlor deschloro (MDES) and metolachlor-2-hydroxy (M2H)
237	37								Microplate Assay	facilitate high-throughput measurement of enzyme activities and substrate interactions	key enzymes, including N-acquiring N-acetyl-glucosaminidase (NAG), P-acquiring acid phosphatase (PHOS), C-acquiring β-glucosidase (BG), α-glucosidase (AG), β-xylosidase (XYL), and cellobiohydrolase (CB). These enzymes were analyzed to assess their activities in soil samples influenced by microplastics and Metolachlor
238	37								QTRAP - HPLC	enhance the sensitivity and specificity of quantifying Metolachlor and its degradation products	Metolachlor (MET) was quantified within a concentration range of 25–500 ng mL−1. Among the degradation products identified was Metolachlor-2-hydroxy (M2H), recognized as a significant metabolite. Another important metabolite detected was Metolachlor deschloro (MDES).
239	38	Microbacterium esteraromaticum	Bacterium	75% ethanol, air-dried, and irradiated with UV for 12 hours	PS box and PE film were cut to a size of 2 cm × 2 cm	manganese peroxidase and lipase assays, conducted by inoculating the isolated strain in LB medium, MM-PS, and MM-PE at 30°C and 150 r/min. Additionally, biodegradation rate detection was performed by measuring the weight of PS or PE before and after inoculation with the strain under optimal culture conditions. The growth conditions for the strain were optimized to 2% PS or PE, 30–35°C, and pH 6.5…	culture media without the addition of the isolated strain SW3	90 days	16S rRNA	Identification of Isolated Strain	sequence of the isolated strain SW3 showed 99% identity to Micro- bacterium esteraromaticum NC166, indicating a close genetic relationship	(T. Zhang et al., 2024)
240	38								Manganese peroxidase and lipase assays	assess enzymatic activity	Both manganese peroxidase and lipase were confirmed to play a role in the degradation of polystyrene (PS) and polyethylene (PE) by the isolated strain SW3
241	38								GCMS	analyzing degradation products	degradation products from the media with SW3 at 30 days included a high proportion of alkanes (carbon numbers 11 to 21), such as undecane and dodecane, followed by esters, fatty acids, and ketones.
242	38								FTIR	functional group detection	The FTIR analysis of PS treated with SW3 showed additional absorption peaks, including a hydroxyl peak at 3340 cm−1 and a carbonyl peak at 1730 cm−1, indicating oxidative degradation. The carbonyl index for PS increased significantly from 0.363 (control) to 0.564 (with SW3). For PE, the FTIR results revealed an amido bond absorption peak at 1591 cm−1, and the main alkane absorption peaks in the r…
243	38								OFAT method	systematically evaluate the effects of individual factors, such as PS or PE concentration, temperature, and pH, on the growth of the isolated strain SW3	analysis showed that varying the concentration of PS or PE, temperature, and pH significantly affected the growth rate of SW3, with specific combinations leading to enhanced bacterial proliferation
244	39	Raoultella sp.	Bacterium	The polyethylene (PE) and polystyrene (PS) films were UV-irradiated, washed with 1% SDS, sterilized water, and 75% ethanol to remove contaminants	(PE) film was cut into square sheets measuring 3 cm × 3 cm, while the UV-irradiated PE (UVPE) film and polystyrene (PS) film were also cut into pieces measuring 2 cm × 3 cm for the microbial incubation experiments	PE films were incubated with the Raoultella sp. DY2415 strain in a mineral medium for 60 days at 37 ℃. The PS films were incubated with Raoultella sp. DY2415 in LB medium for 4 days at 37 ℃	untreated polyethylene (PE) and polystyrene (PS) films that were not exposed to UV irradiation or microbial incubation	6 days	Paraffin enrichment	Isolate degrader of paraffin	Raoultella sp. DY2415 was founded	(Yuan et al., 2023)
245	39								16S rRNA	identify and classify bacterial species	The 16S rRNA sequencing identified 39 isolated colonies belonging to eight genera, including Stenotrophomonas, Pseudomonas, and Raoultella, confirming the presence of bacteria capable of degrading polyolefin plastics
246	39								Plastic mass	weight loss	The weight loss of the UV-irradiated polyethylene (UVPE) film was 8%, decreasing from 61.4 mg to 56.9 mg, while the polystyrene (PS) film exhibited a 2% weight loss, from 20.2 mg to 19.8 mg.
247	39								FTIR	changes in surface chemical groups of the PE and PS films	chemical groups of the PE and PS films, including the introduction of new oxygen-containing functional groups such as -OH and -C=O
248	39								SEM	Examine the morphological changes	ignificant morphological changes on the surfaces of the treated films, including microbial colonization, the formation of pits and holes, and roughened surfaces
249	39								GCMS	detect the products of polyethylene biodegradation	etected various small molecules released from the biodegradation of polyethylene, including branched hydrocarbons and other compounds, suggesting the breakdown of the polymer structure by Raoultella sp. DY2415
250	40	Bacillus velezensis	Bacterium	weighed and sterilized by soaking in 75% ethanol for 30 min and then ultraviolet irradiating for 20 min	Commercial LDPE 4 × 4 cm each	LDPE-degrading strains were inoculated in LB medium and incubated overnight at 37°C. The culture was centrifuged at 6000 rpm for 5 minutes at 4°C. The cell pellet was washed twice and suspended to an OD600 of 2.7 using MSM. Then, 0.5% (V/V) of the seed solution was inoculated into Erlenmeyer flasks containing 50 mL of MSM with a piece of LDPE film	Two negative control groups were established: one without microorganisms and the other without an LDPE film	90 days	ATR-FTIR	chemical modifications after the biodegradation	formation of amides and alcohols, suggesting the presence of polysaccharides from biofilm formation	(Liu et al., 2022)
251	40								SEM - EDS	Examine the morphological changes	Morphological changes on the LDPE surface were evident, with biofilm attachment leading to alterations in physicochemical properties
252	40								Plastic mass	Weight loss	fter 30, 60, and 90 days of incubation with B. velezensis C5 were 1.00 ± 0.47%, -3.93 ± 1.46%, and 8.01 ± 1.70%
253	40								HTGPC	measure the change in Mw and Mn followed by microbial treatment	weight-averaged molecular weight (Mw) of LDPE increased by 29.8% (from 102,026 to 132,464), and the number-averaged molecular weight (Mn) increased by 18.7% (from 39,068 to 46,370) after 90 days of microbial treatment with B. velezensis C5
254	40								GCMS	analyzing and identifying the organic compounds extracted from the culture after LDPE degradation	degradation products, including C24H50, C25H52, C26H54, C27H56, C28H58, and C29H60 n-alkanes, which were not present in the control. Additionally, dioctyl phthalate and diisooctyl sebacate were detected as plasticizers introduced during the experimental process
255	40								Genomic	Sequencing the complete genome of the degrader strain	The complete genome of the LDPE-degrading strain B. velezensis C5 was sequenced
256	41	Microbulbifer hydrolyticus	Bacterium	LLDPE particles were exposed to ultraviolet (UV) radiation for 12 hours per day prior to incubation	LLDPE particles radius of about 2 mm	Incubation: The PE-degrading bacterium M. hydrolyticus IRE-31 was incubated at 37°C with shaking at 220 rpm for 7, 20, and 30 days. Media: Bacterial cultures were maintained in marine broth 2216 or a liquid medium containing tryptone, yeast extract, sodium chloride, and strontium chloride.	samples that were incubated in culture medium without bacterial inoculation, referred to as the negative control. Additionally, UV-treated LLDPE samples served as another control to compare the effects of UV radiation on surface degradation.	30 days	SEM	Morphologycal changes	LLDPE particles treated with the IRE-31 strain showed uneven surfaces, indicating initial degradation. Control samples exhibited no significant surface damage. Treated LLDPE displayed significant surface degradation with visible plastic debris and hole formation, particularly with copper sulfate present. Control samples remained smooth. LLDPE particles showed pronounced surface cracks and degrada…	(Z. Li et al., 2020)
257	41								FTIR	monitor changes in the molecular structure of LLDPE	new functional groups such as hydroxyl groups and carbonyl groups
258	41								Genomic	Sequencing the complete genome of the degrader strain	M. hydrolyticus IRE-31 Genome sequencing provided insights into potential enzymes involved in degradation
259	42	Zophobas atratus	Larva		LDPE and EPS	Strain G larvae were fed LDPE (PE-1) and EPS (PS-1) for 33 days, while strain M larvae were provided with LDPE (PE-2) and EPS (PS-2) for 87 days. Additionally, some larvae were treated with the antibiotic gentamicin to suppress gut bacteria and assess its effect on the biodegradation process.	unfed larvae, which served as starvation controls, and larvae fed with bran only	87 days	GPC	molecular weight changes	residual PE and PS polymers were observed, with strain G larvae showing a decrease in both Mw and Mn of PS by 39.0% and 45.3%, respectively	(Peng et al., 2020)
260	42								FTIR	chemical structure analysis	Specific peaks corresponding to oxygen-containing functional groups were observed, such as -C-O stretches (1075-1150 cm⁻¹), -C=O stretches (1700 cm⁻¹), and -OH stretches (3440 cm⁻¹). These changes were not present in the control spectra of the raw plastics
261	42								1H NMR	detailed polymer characterization	the presence of residual polymers in the frass samples, indicating that the larvae had partially degraded the plastics. The spectra showed shifts in chemical shifts and peak intensities, suggesting chemical modifications and the breakdown of polymer chains
262	42								TGA	assess thermal properties and decomposition rates of the plastics	For EPS, the maximum decomposition rate occurred around 432 °C, while for LDPE, it was observed at approximately 482 °C. The analysis revealed that the residual fractions of both EPS and LDPE were significantly depleted after digestion by the larvae
263	42								Plastic consumption	Control of weigth ganance	he larvae of strain G consumed approximately 58.7 ± 1.8 mg of PE-1 foam and 61.5 ± 1.6 mg of PS-1 foam per 100 larvae per day by day 33. The weight gain of larvae was monitored, with strain G larvae showing an accumulated weight change of around 94.0 ± 1.0% for the PE-1 diet and 95.0 ± 1.0% for the PE-1 plus bran diet over the 33-day period.
264	42								SR	Analyze the number of larvae successfully eating plastic and aliving	The survival rates for strain G larvae were 94.0 ± 1.0% for the PE-1 diet, 95.0 ± 1.0% for the PE-1 plus bran diet, and 96.5 ± 0.5% for the PS-1 diet, significantly higher than the unfed control rate of 60.5 ± 1.5%.
265	43	Alcanivorax sp.	Bacterium	weathered plastic: pellets and films were kept in an oven at 80 °C for 6 months under standard atmospheric pressure, pristine no. then were sanitized with 70% ethanol, dried overnight at 60 ºC, and then immersed in 30% hydrogen peroxide at 60 ºC, the plastics were rinsed with sterile Milli-Q water and dried again	3 cm² of both pristine and weathered low-density polyethylene (LDPE) films	ROS Analysis: Cells were resuspended in mineral media and treated with Lucigenin and various carbon sources, incubated for 14 days at 30 ºC with orbital shaking at 180 rpm. TOC Analysis: Organic carbon released by pristine and weathered LDPE was measured using a TOC-L nutrient analyser, with samples obtained from supernatants of washed LDPE pellets. Proteomics Sample Preparation: Cells were harve…	These control films were incubated and processed in exactly the same way as those incubated with the bacterium, ensuring that any observed effects could be attributed to the presence of Alcanivorax. The control groups included pristine and weathered low-density polyethylene (LDPE) films without bacterial treatment	34 days	GPC	etermine the molecular weight distribution and characterize the size of pristine and weathered polyethylene	Mw) of pristine LDPE decreased from 122,900 g/mol to 83,500 g/mol, while for weathered LDPE, it reduced from 24,100 g/mol to 20,600 g/mol.	(Zadjelovic et al., 2022)
266	43								TOC	quantify the amount of organic carbon released from pristine and weathered LDPE	weathered LDPE: 176.4 ppm. pristine LDPE: 1.3 ppm.
267	43								Polymer Mass Variation	evaluate the changes in mass of pristine and weathered LDPE films after exposure to Alcanivorax sp. 24	pristine LDPE: 0.9% after 34 days . weathered LDPE was approximately 2.4% after 34 days of incubation, independent of the presence of Alcanivorax sp. 24.
268	43								ROS	measure the levels of reactive oxygen species produced by bacterial cultures	Superoxide radicals were detected over two weeks using lucigenin, with various substrates including LDPE and weathered LDPE, showing fluorescence normalized by culture density. (b) ATR-FTIR spectra indicated oxidation on pristine LDPE, evidenced by a carbonyl peak at 1712 cm−1, while (c) a schematic representation highlighted enzyme
269	43								Proteomics	identify and quantify proteins involved in the microbial degradation of polyethylene	Detected 2671 proteins, representing 63% of the proteins encoded by Alcanivorax sp. 24
270	43								isotope-ratio mass spectrometer interfaced with a Costech elemental analyser	measure the bulk 13C/12C isotopic content in microbial samples	The δ13C values for Alcanivorax grown with pristine LDPE were –33.63 ± 0.15‰, and with weathered LDPE were –31.92 ± 0.47‰, both of which were nearly identical to the standard PE material's δ13C value of –32.15 ± 0.05‰.
271	44	Alternaria alternata	Fungus	treated with 75% ethanol and air-dried in a laminar-flow clean bench	tamaño del hongo	adopted a basic medium (0.005 g yeast extract, 0.01 g peptone, 0.002 g xylose in 1 L filtered and sterile seawater, pH 7.0) To sequence the genome of strain FB1, the fungus was cultured in the PDA medium for 5 days	basic medium supplemented with or without PE	120 days	SEM	efficiently degrade the PE film	7 days. colonization and degradation effects of A. alternata FB1 on the PE film 50μm 60 days. 10μm 120 days PE film could be thoroughly occupied by the fungus. The color of PE film changed from white to yellow and black, and the morphology of PE film became extreme curling and shrinking	(Gao et al., 2022)
272	44								FTIR	chemical components changes of PE films	2 weeks: One absorption peak was observed in the vicinity of 1715 cm-1 and 3318 cm-1 4 weeks: the signal strength of above two peaks became much stronger when the treatment time was extended to four weeks
273	44								DRX	crystallinity degree	decrease from 62.79% to 52.02%
274	44								GPC	estimate the depolymerization of PE long-chain structure	the Mns of fungus-treated PE and medium-treated PE were respective 3223 and 29,218, leading to a 9-fold decrease; the Mws of fungus-treated PE and culture-treated PE were respective 1,1959 and 231,017, resulting in a 20-fold decrease
275	44								GCMS	analyzing degradation products	60 days: the major retention time peaks corresponding to 17.58 min, 16.70 min, 18.98 min, 15.69 min and 17.16 min, the carbon numbers of each product ranged from 12 to 30 and the product (1-monolinoleoylglycerol trimethylsilyl ether) possessing 27 carbons was predominant, accounting for 51.24% of all products 120 days: only one predominant retention time peak corresponding to 7.75 min was shown, …
276	44								Genomic and transcriptomic analyses	sequence the genome of strain FB1 - RNA extraction	two oxidative enzymes including glutathione peroxidase (evm.model.contig_3.359) and laccase (evm.model.contig_8.535) in E. coli cells, higher degradation, The Mn and Mw of the PE film treatedby both glutathione peroxidase and laccase were respective 20,904 and10 9,202, which showed about 18% and 7% decreases compared to those of control
277	45	Tenebrio molitor	Larvae	does not apply	The polystyrene (PS) foam tested for biodegradation had a density of 0.006 ± 0.0003 g/cm³, while the low-density polyethylene (LDPE) foam used had a density of 0.019 ± 0.00005 g/cm³	Survival and weight of mealworms: 1800 mealworms were divided into six groups fed different diets (PS, PE, PS + bran, PE + bran, bran, and fasting) under dark conditions at 26.5 ± 1 °C and 80 ± 4.9% relative humidity, with counts every 5-7 days. Plastic consumption rate: 1200 mealworms were divided into four groups (PS, PE, PS + bran, and PE + bran), and the net weight of plastic was measured aft…	Starvation Group: Mealworms were kept without food to assess survival and weight changes compared to those fed various diets. Bran-Only Group: Mealworms were fed only bran to evaluate their survival and weight against those fed plastics (PS and PE) and bran combinations. Plastic-Only Groups: Mealworms were fed solely PS or PE to serve as controls for measuring plastic consumption and assessing su…	29 days	HTGPC	molecular weight analysis of frass and PE	All three types of average molecular weights (Mn, Mw, and Mz) decreased compared to the PS feedstock sample, confirming biodegradation	(Lou et al., 2021)
278	45	Galleria mellonella	Larvae's microbiome					29 days	TG	thermal characterization of frass	the weight loss occurred over a broader temperature range compared to control plastics and that the weight loss of PS and PE samples was greater than that of the frass
279	45								16S rRNA	Gut Microbiome Analysis	mealworm gut microbiomes revealed significant variations in microbial diversity based on diet, with dominant phyla including Firmicutes, Proteobacteria, and Bacteroidetes. Notable genera such as Lactobacillus, Prevotella, and Stenotrophomonas were identified, showing differing relative abundances between mealworms fed bran and those consuming plastics
280	45								Weight Measurement	assess the survival and weight of mealworms	frass from mealworms fed polystyrene (PS) and polyethylene (PE) diets revealed the presence of new functional groups, specifically a C=O stretch at 1700 cm-1 and a C-O stretch in the range of 1050–1150 cm-1, indicating chemical modifications during biodegradation. Additionally, the broadening of the peak in the range of 2500–3500 cm-1 suggested an increase in hydrophilicity of the frass compared …
281	45								Plastic consumption	evaluate the amount of plastic consumed	Mealworms fed bran had the highest average weight of 0.097 ± 0.008 g per worm, while those fed only plastics had very low weights, indicating poor growth
282	45								FTIR	chemical structure analysis	New functional groups (C=O stretch at 1700 cm-1 and C-O stretch at 1050–1150 cm-1) were detected in the frass, indicating chemical changes due to plastic degradation
283	46	Rhodococcus qingshengii	Bacterium		PEF 2 g crude oil/L	R. qingshengii strain FF was grown and immobilized on the surface of PEF. Specifically, 100 ml culture medium, autoclaved kept at 30 ◦C and 151 rpm	Control experiment with HRT of 12 hours using PEF without immobilization of the strain.	5 days	FTIR and microscopy	characterize the functional groups of supporting materials of PEF	The pore size range of the PEF was 1–1.5 mm.	(Nie et al., 2021)
284	46								Batch experiment with HRT of 12 h - SARA	To evaluate and characterization the degradation of crude oil fractions	Compared with the control, contents of asphalt, alkanes and aromatic hydrocarbon decreased about 31.5%, 87.1% and 34.3%, respectively. Contents of resin decreased about 8.6%.
285	46								Gravimetric Analysis - BBD	Quantification of immobilized cells	The optimized conditions were determined, where the pH of the culture medium was 7.0, the ratio of supporting materials (g)/culture medium (100 ml) was 0.011 g/100 ml, the incubation temperature was 29 °C, the rotating speed was 135 rpm, and the immobilization time was 53 hours. The immobilized cells of R. qingshengii FF reached an average value of 388 mg (cells)/g (PEF), close to the predicted v…
286	46								SEM	Morphology characterization	The R. qingshengii FF strain covered most of the surface of the PEF after immobilization under optimal conditions
287	46								GC with TRH	Quantification of the extracted crude oil	4 h: the oil concentration in the treated PW increased sharply after running for 32 h quantity 8 h: The concentration of oil in the treated water remained close to 50 mg/L, and the efficiency 90% 12 h: The concentration of crude oil in the treated water was less than 50 mg/, efficiency 98%.
288	47	Bacterial-Fungal Consortium	Bacterial-Fungal Consortium	PP was performed using UV light before inoculation	The granulated plastics used in the experiments were approximately 2 mm in size for both PE and PP	Microbial Inoculation: Selected dilutions (10−3 and 10−5) were inoculated into sterile flasks containing polymer granules (PP and PE) enriched with antibiotics (nystatin for bacteria and tetracycline for fungi) to select for specific microorganisms Polymer granules (PP and PE) were inoculated with diluted soil containing selected bacteria and fungi, followed by incubation at 26°C with shaking for…	on-inoculated Controls: Flasks containing only polymers (PP and PE) and antibiotics (nystatin and tetracycline) without any microbial inoculation, serving as a baseline to assess the effects of microorganisms. Dilution Controls: Control flasks prepared with the same polymers and antibiotics but without the soil dilutions, ensuring that any observed changes could be attributed to microbial activit…	90 days	16S rDNA	Bacterial identification	14 bacterial strains were identified Pseudomonas fluorescens - Capable of PE biodegradation. Klebsiella pneumoniae - Capable of PE biodegradation. Enterobacter ludwigii - Capable of PE biodegradation. Serratia marcescens - Capable of PP biodegradation	(Wróbel et al., 2023)
289	47								18S rRNA	Fungi identification	3 fungal strains were identified. Fusarium solani - Capable of PE biodegradation. Fusarium oxysporum - Capable of PP biodegradation. Aspergillus flavus - Capable of PP biodegradation. Trichoderma lixii - Capable of PE biodegradation
290	47								SEM	analyze surface morphology changes in polymer granules	increased surface roughness, the presence of pits and cracks, and clear evidence of microbial attachment
291	47								Synergy HT Multi-Mode microplate reader	evaluate biofilm formation on granules	absorbance changes measured at 590 nm, indicating the extent of biofilm development on the granules
292	47								FTIR	analyze chemical changes	increase in the carbonyl index (CI) indicated by a rise in the peak around 1710 cm⁻¹, suggesting the formation of carbonyl compounds. Additionally, the absorption bands at 2920 cm⁻¹ and 1450 cm⁻¹ showed decreased intensity, indicating degradation of the polymer backbone, while new peaks around 1640 cm⁻¹ and 1100 cm⁻¹ emerged
293	48	Bacillus paramycoides	Bacterium	washing with distilled water and drying at 60°C for 24 hours	PE film used in the study was 10 cm × 10 cm, with a thickness of 0.1 mm	The assays were conducted at 37°C for 45 days in an inorganic salt medium, with the PE films incubated with 2.0% sodium dodecyl sulfate (SDS) for 1 hour to facilitate degradation assessment. Additionally, growth conditions for the strains were optimized at various temperatures (25°C to 45°C) and pH levels (1-10) to determine their effects on bacterial growth and plastic degradation efficiency	sterile PE films without the addition of bacterial strains to assess the natural degradation rate	45 days	16S rRNA	dentify and classify the isolated strains at the molecular level	growth curve showed that the bacterial strain reached a maximum optical density (OD) of 1.2 at 24 hours, indicating robust growth	(Wu et al., 2023)
294	48								Grow curve	determine the growth characteristics of the bacterial strains over time	Optimal growth conditions were found at a pH of 7.0 and a temperature of 30°C, resulting in a 25% increase in bacterial biomass compared to other conditions
295	48								Grow conditions	explore and optimize the environmental parameters (such as pH and temperature)	Optimal growth conditions were found at a pH of 7.0 and a temperature of 30°C, resulting in a 25% increase in bacterial biomass compared to other conditions
296	48								SEM-EDS	visualize the surface morphology and structural changes	SEM images displayed surface roughness with an average pit depth of 5 µm, while EDS confirmed a 15% increase in oxygen content on the polyethylene surface post-treatment
297	48								FTIR	assess the chemical changes	FTIR analysis revealed new peaks at 1720 cm⁻¹ (carbonyl) and 1240 cm⁻¹ (ester)
298	48								Digital drop method	measure the contact angle and evaluate the hydrophobicity	The contact angle decreased from 100° to 65°, indicating a 35% increase in surface wettability of the PE film
299	48								Plastic mass	Weight loss	he weight loss calculation showed a 12% reduction in the initial weight of the polyethylene film, from 10 g to 8.8 g after 45 days of incubation
300	48								XPS	analyze the chemical valence and elemental composition of the PE	XPS analysis indicated a 20% increase in the relative concentration of oxygen (from 5% to 25%) on the polyethylene surface after microbial treatment
301	48								DSC	investigate the thermal properties and behavior of the PE film	DSC results showed a decrease in melting temperature from 130°C to 120°C
302	48								XRD	nalyze the crystalline structure of the PE film	RD analysis revealed a decrease in crystallinity index from 60% to 45%
303	48								HTGPC	evaluate the molecular weight distribution of the polyethylene before and after degradation,	HT-GPC measurements indicated a reduction in molecular weight from 100,000 g/mol to 70,000 g/mol
304	49	Bacterial-Fungal Consortium	Bacterial-Fungal Consortium	Disinfected with 70% alcohol for 30 minutes, then transferred to sterile water for 20 minutes, and finally UV irradiated for 15 minutes at a wavelength of 365 nm before treatment	PET square sheet strips measuring 3 cm × 3 cm	prepared films were then incubated with microbial isolates in Bushnell Hass Medium or Minimal Salt Medium at 37 °C for 60 days. Set 1: Included treatments with MSM and the individual microbial isolates (Sarcina aurantiaca, Bacillus subtilis, Aspergillus flavus, Aspergillus niger) along with a microbial consortium (MC). Set 2: Included treatments with BHM and the same microbial isolates and consor…	PET films incubated in the respective media (Bushnell Hass Medium or Mineral Salts Medium) without the addition of any microbial isolates. Specifically, the controls were PET + BHM and PET + MSM, which served as baseline comparisons	60 days	SEM	Morphological changes	Control: The PET films exhibited a smooth and intact surface with minimal signs of microbial colonization or degradation. Mineral Salt Medium (MSM): The SEM images showed the formation of biofilms with increased roughness and surface irregularities, indicating microbial adhesion and initial degradation. Bushnell Hass Medium (BHM): The PET films displayed significant morphological changes, includi…	(Maheswaran et al., 2023)
305	49								FTIR	assess the chemical changes and crystallinity	notable increase in carbonyl bonds, indicating chemical alterations. Control: 17% decline in crystallinity. Mineral Salt Medium (MSM): 20% decline in crystallinity. Bushnell Hass Medium (BHM): 22% decline in crystallinity
306	49								Protein Quantification	estimate the biomass of each experimental set	Control: 0.10 g of protein per liter, indicating minimal microbial growth. Mineral Salt Medium (MSM): 0.25 g of protein per liter, showing a moderate increase in biomass. Bushnell Hass Medium (BHM): 0.45 g of protein per liter, representing the highest biomass accumulation, indicating effective microbial growth and biofilm development on the PET surface
307	49								HPC	quantificar el número de microorganismos heterotróficos	Quantified the number of heterotrophic microorganisms, with counts ranging from 0.26 ± 0.10 to 2860.00 ± 163.20 cfu/mL, indicating significant microbial presence
308	49								Half life	vida media (t1/2) PE	half-life of residual PET determined to be approximately 12.5 days based on the degradation rate constant
309	49								Plastic mass	Weight loss	Control: 0% weight loss, indicating no degradation. Mineral Salt Medium (MSM): 26.87% weight loss, showing moderate biodegradation. Bushnell Hass Medium (BHM): 28.78% weight loss, indicating the highest level of biodegradation among the treatments.
310	49								Gram staining and motility tests	Bateria identification and characterization	Identified bacteria such as Sarcina aurantiaca and Bacillus subtilis, with specific biochemical characteristics
311	49								Morphological Characterization	The fungal organisms identification	Fungal organisms were identified based on colony features, with Aspergillus flavus (STF1) and Aspergillus niger (STF2)
312	50	Tenebrio molitor	Larva	Plastics cleaned with distilled water, dried	Expanded Polystyrene (EPS) foam (Mw: 256.4 kDa) and Low-Density Polyethylene (LDPE) foams (Mw: 130.6 kDa and 288.7 kDa)	Incubation in environmental chambers, larvae fed with respective foam	Unfed larvae	60 days	GPC	Measure depolymerization of polymers	Significant decrease in Mw and Mn for EPS and LDPE (PE-1); limited depolymerization with increase in Mn for LDPE (PE-2)	(L. Yang et al., 2021)
313	50								FTIR	Identify functional group changes and oxidation	Decrease in PS benzene ring peaks, appearance of carbonyl groups in LDPE
314	50								TGA	Assess thermal stability and degradation	Multiple decomposition stages observed; weight loss profiles confirmed biodegradation
315	50								Antibiotic Suppression Test	Examine role of gut microbiota in biodegradation	Significant inhibition of PS depolymerization with gentamicin; limited inhibition for LDPE
316	50								16S Rrna	Analyze shifts in gut microbiota	Significant shifts in gut microbiota with diets, with specific OTUs associated with PE and PS degradation
317	51	dump site bacteria	bacteria	sterilized by soaking in ethyl alcohol (99.9%) After sterilization, the microplastics were dried overnight	PE microplastic granules were described as white and amorphous with a density of 0.94 g/mL at 25°C	microbial inoculum preparation, PE microplastic degradation, and analytical procedures for measuring soluble chemical oxygen demand (SCOD) and dry weight of residual PE microplastics. The conditions for these assays involved incubating bacterial strains in a basal medium with sterilized PE microplastics at 30°C for 2 days, while monitoring SCOD to assess biodecomposition.	uninoculated basal medium supplemented with PE microplastics, which was prepared similarly to the test group but included 1 mL of 1% (w/v) sodium azide to prevent microbial growth	60 days	FTIR	analyze changes in the chemical structure and functional groups of microplastics	new functional groups such as carbonyl (C=O), indicating oxidative degradation of the PE
318	51								GCMS	identify and characterize organic compounds released	The organic compounds eluted in later stages included low molecular weight organic acids and other oxidized compounds,
319	51								TGA	assess the thermal stability and weight loss of microplastics	he aged particles exhibited higher thermal stability at temperatures greater than 570°C compared to control particles. Principal Findings: The higher thermal stability suggests that degradation likely involved enzymatic chain scission, leaving behind more refractory (resistant to decomposition) fractions
320	51								SCOD	measure the concentration of soluble organic matter in the medium	The increase in SCOD confirms the release and subsequent breakdown of labile organic materials from the degraded microplastics
321	51								Plastic mass	Weight loss	After 60 days, the weight loss of polyethylene microplastics was found to be 14.7%.
322	51								FESEM	Visualize the surface morphology and particle size distribution of microplastics before and after degradation	he study observed a reduction in the mean particle diameter by 22.8% after 60 days. Principal Findings: The degradation led to significant surface morphological changes, including crack formation and roughened surfaces, along with a reduction in particle size.
323	51								16S rRNA	Bacterial identification	Bacillus velezensis Bacillus pseudomycoides Paenibacillus alvei Paenibacillus motobuensis Fontibacillus phaseoli Enterococcus avium Aeromonas veronii
324	52	Tenebrio molitor	Larvae	use of antibiotic feedstocks, specifically gentamicin sulfate, to suppress gut bacteria in the larvae of T. molitor and T. obscurus before they were fed low-density polyethylene (LDPE) foams	PE-1 (0.5 mm thickness, density mg/cm3) and PE-2 (5.0 mm thickness, density mg/cm3)	The experiments were set up in a 250 L artificial climate chamber maintained at 25 ± 0.5 °C and 65 ± 5% humidity. Each treatment involved 500 larvae of T. molitor or T. obscurus, with specific diets including LDPE foams (PE-1 and PE-2) or bran, provided in triplicates. The LDPE foams were cut into irregular pieces, and the residual foam was weighed every six days to calculate polyethylene consump…	larvae that were either unfed (starvation) or fed bran alone	36 days	Biodegradation assays	ability of T. molitor and T. obscurus larvae to consume and degrade commercial LDPE foams	T. molitor larvae reduced the molecular weight of LDPE by approximately 43.3% (Mw) and T. obscurus by 45.4% (Mw) after 36 days	(S. S. Yang et al., 2021)
325	52	Tenebrio obscurus						37 days	FTIR	dentify and characterize functional groups in the residual LDPE and frass samples	ormation of carbonyl groups (C=O) was detected
326	52								HTGPC	nalyze the molecular weight distribution and changes in the polymer structure of residual LDPE	Molecular weight (Mw) of residual LDPE decreased significantly, with T. molitor showing a reduction of 43.3% and T. obscurus showing 45.4%
327	52								1H NMR	haracterize the formation of oxidized functional groups in residual polymers	he presence of oxidized functional groups was confirmed, with specific peaks indicating the formation of carbonyl and hydroxyl groups
328	52								CO2 evolution	measure the amount of CO2 released during the biodegradation process	Approximately 40% of the carbon from ingested LDPE was converted to CO2 during the biodegradation process
329	52								Antibiotic Suppression Test	evaluate the role of gut microbes in the biodegradation process by determining how antibiotic treatment affects the larvae's ability to depolymerize and degrade LDPE	of gentamicin led to a reduction in the depolymerization rate of LDPE, with the molecular weight (Mw) of residual polymers showing a decrease of approximately 12.3% for PE-1 and 8.1% for PE-2 in T. molitor larvae, indicating that gut microbes play a crucial role in the biodegradation process
330	52								16S rRNA	gut bacteria characterization	Changes in microbial community composition were observed, with specific bacterial families (e.g., Enterobacteriaceae) becoming predominant in larvae fed LDPE
331	53	Aspergillus flavus	Larva's Fungus	plastic prepared by sieving through a 120 mesh (125 μm) nylon sieve he particles were also irradiated under UV light for 5 hours as a sterilization	The initial size of the microplastic particles was below 200 μm Particles LDPE had a density of 0.921 g·cm−3, and HDPE had a density of 0.955 g·cm−3.	The biodegradation assays were conducted in SCS-LDPE and SCS-HDPE media over a 30-day incubation period at 28 °C with shaking at 150 rpm	wo control groups were designed: one for a synthetic carbon-rich environment using NCS-Glu medium with glucose as the sole carbon source, and another for a natural carbon-rich environment using PDB medium. Additionally, SCS-HDPE served as a carbon-poor control group	30 days	Gut collection	Collect PE degrader microbiome	100 G. mellonella larvae were used to isolate microorganisms from gut contents	J. Zhang et al., 2020)
332	53								Isolation ofthe PE-degrading strains	Find strains PE degradation capables	25 strains were isolated during the enrichment process, with being the most efficient
333	53								Biodegradation assays	Measure biodegradation	The isolated strain PEDX3 was identified as a potential PE-degrading microorganism
334	53								Genomic	Identification of degrading strains	Total genomic DNA was extracted for the calmodulin (CaM) gene amplification, confirming the presence of PE-degrading genes. Two candidate genes, AFLA_006190 and AFLA_053930, were identified as potential PE-degrading enzymes
335	53								ABTS	measure the enzyme activity of laccases and LMCO	Enzyme activity peaked at day 21, with significant activity measured in units (U) defined as the amount of enzyme changing absorbance by 0.001 per minute
336	53								RNATranscriptomic	expression levels of nine candidate genes related to laccases and LMCO	Expression levels of the nine candidate genes were observed, with significant up-regulation noted for laccases and LMCOs during the degradation process, indicating a 2-3 fold increase in expression compared to control groups
337	53								Plastic mass	Weight loss	The mass loss percentage of HDPE MPP after incubation was calculated, showing significant degradation, with a mass loss percentage of approximately 20-30%
338	54	Soil microbiome	Soil microbiome	The fragments were washed three times with ultrapure water. After drying, the microplastics (MPs) were sterilized using an ultraviolet lamp for 30 minutes	LDPE and PBAT+PLA Plastics were manually cut into 2 mm × 2 mm square fragments.	Soil Samples: Approximately 50 g of dry soil was added to each 200 mL sterilized triangular flask. Microplastic Concentrations: Microplastics were added to the soil to achieve concentrations of 0.1%, 1%, and 5% (w/w). Temperature: The incubation was conducted at 25 ± 1 °C in a temperature-controlled incubator. Soil Moisture: Sterile deionized water was added every other day to maintain 60% of the…	Control Soil (CK) - no microplastics added.	90 days	SEM-EDS	morphological changes	showing surface alterations post-biodegradation	Hu et al., 2024)
339	54								Metagenomic	microbial community composition and identification	Identified 29 high-quality metagenome-assembled genomes. key players in the biodegradation of microplastics include Pseudomonas, Amycolatopsis, and various Actinobacteria
340	54								PCoA	visualize and analyze the similarities or dissimilarities in complex multivariate data, such as microbial community structures	Demonstrated significant differences in microbial community structures between treatments, with distinct clustering observed for PE and BD samples
341	54								Proteomics	Enzyme evaluation involved proteomic analysis	Identified key enzymes involved in biodegradation, including proteases and esterases, but specific
342	54								Enzymatic Assay	Esterase, Protease and Alkane Monooxygenase Assay	Esterase Activity: Higher abundance of esterases in BD compared to PE, with specific activity levels not quantified. Protease Activity: Total abundance of proteases was higher in PE than in BD, but exact percentages were not specified. Alkane Monooxygenase Assay: Identified as a key enzyme in PE biodegradation, with specific activity levels not quantified.
343	55	Dump site bacteria	Bacteria	suspended in 200 ml of 70% ethanol and homogenized using a HM 1200D homogenizer (MTOPS, Daejeon, Re- public of Korea) at 25 ◦C. LDPE powder was harvested using a Miracloth (Sigma-Aldrich, St. Louis, MO, USA), washed twice with 200 ml ethanol (99.9%, Merck, Darmstadt, Germany), and then dried in an oven. To allow uniform mixing with the medium, 10 g pretreated LDPE powder was suspended in 50 ml of…	LDPE powder (10 g)	solution was suspended in 1 L sterilized MSM, poured into Petri dishes, and allowed to harden to prepare MSM con- taining 1% LDPE as the sole carbon source. After streaking purely iso- lated bacterial colonies onto MSM–agar containing 1% LDPE powder, the plates were incubated at 30 ◦C for 48 h. Finally, only the bacterial strains grown on MSM containing 1% LDPE powder were selected as polyethylen…	cultures grown in MSM liquid medium containing 1% LDPE powder without microorganisms	30 days	Plasma Treatment	Enhances microbial colonization	Increased microbial colonization on LDPE surfaces, leading to enhanced biodegradation efficiency	(Ji et al., 2024)
344	55								16S rRNA	Identification	Identified bacterial strains such as Acinetobacter, Bacillus, Exiguobacterium, Lysinibacillus, and Vibrio as capable of degrading LDPE
345	55								Plastic mass	Weight loss	Bacillus safensis BS-10L showed a weight loss of 27.78 ± 0.014% of LDPE after 30 days.
346	55								XPS	hemical composition and surface properties of LDPE films before and after microbial treatment	presence of carbonyl and carboxylic acid) on LDPE after microbial treatment
347	55								Genomic	Generate high-quality genomic data for identifying and characterizing genes involved in LDPE degradation	Generated genomic data revealing 11 genes associated with LDPE-degrading enzymes in strain BS-10L
348	55								RNATranscriptomic	Identifies specific genes that encode enzymes capable of breaking down LDPE	Identified the laccase gene in Bacillus safensis BS-10L, which is involved in LDPE degradation
349	55								BATH	hydrophobicity	The hydrophobicity of Bacillus safensis BS-10L increased by approximately 20% after plasma treatment, enhancing adhesion to LDPE surfaces
350	55								AFM	topographical images of the LDPE surface, assessing changes due to microbial colonization and degradation	Topographical images of LDPE surfaces after 30 days revealed significant changes, including the formation of grooves, cracks, and increased surface roughness (from 7.9 ± 2.4 nm to 25 ± 2.1 nm) due to microbial colonization by Bacillus safensis BS-10L
351	55								FTIR	Analyzes functional groups and chemical changes in LDPE before and after degradation	Carbonyl groups (-C=O) at 1710–1665 cm⁻¹. Carboxylic acid groups (-C-O) at 1320–1000 cm⁻¹. A decrease in hydrophobic -C-C- and -C-H bonds, indicating oxidation and chemical modification of the LDPE surface
352	55								CFU counting	number of viable bacterial cells, indicating the effectiveness of microbial growth on LDPE	CFU counts of Bacillus safensis BS-10L on LDPE increased to 1.2 × 10^8 CFU/cm² after 30 days, indicating effective microbial growth
353	55								Bacterial biomass estimation	Quantifies the total mass of bacteria present, providing insights into microbial activity and growth in the presence of LDPE	total biomass of Bacillus safensis BS-10L attached to the LDPE surface was quantified at 0.62 ± 0.03 g/cm², indicating significant microbial growth and colonization
354	55								cell scraper	Measurement of extracellular polymeric substances (EPSs) of bacteria	EPS production by Bacillus safensis BS-10L was measured at 0.45 ± 0.02 g/L after 30 days, indicating significant biofilm formation
355	55								SEM	morphological changes	Revealed morphological changes on LDPE, such as holes and roughness, due to Bacillus safensis BS-10L degradation
356	56	Meyerozyma guilliermondii	Bacterial-Fungal Consortium	UV irradiation for 2 hours, immersed in 75% ethanol for 2 hours, and washed with sterile water three times before air drying	PE film pieces measuring 10 × 3 cm.	biodegradation experiments using MgZJC1 and SmZJC2 strains in liquid carbon-free basal medium (LCFBM) at 30 °C for 60 days	comparing the treated PE film with untreated samples.	60 days	Isolation and Cultivation of Strains	Isolate polyethylene-degrading microorganisms from the gut of waxworm larvae and cultivate them for further analysis.	MgZJC1 and SmZJC2, were successfully isolated and identified for their ability to degrade polyethylene	(H. Lou et al., 2022)
357	56	Serratia marcescens						61 days	FTIR	analyzing changes in functional groups	appearance of carbonyl peaks at 1734 cm⁻¹ indicated the formation of degradation products
358	56								SEM	surface morphology	PE film exhibited increased roughness and erosion, indicating microbial colonization and degradation activity
359	56								GCMS	analyze the chemical composition of degradation products	degradation products were identified, including compounds like C9H10O and C20H15NO. The analysis provided a detailed profile of the degradation product
360	56								RT-qPCR	expression levels of genes related to polyethylene degradation	The PiSm-CueO, PiSm-esterase, PiMg-gltA, PiSm-gltA, and PiMg-acetyl-CoA genes showed upregulated expression during single inoculation, but their expression levels decreased during dual inoculation with MgZJC1 and SmZJC2
361	56								HTGPC	etermine the molecular weight distribution of polyethylene before and after degradation	significant reduction in the molecular weight of PE samples after 60 days of treatment with microbial strains. The molecular weights (Mw/Mn) of the incubated PE samples were recorded as follows: MgZJC1 at 118,761/37,375, MgZJC1 + SmZJC2 at 123,166/39,393, and SmZJC2 at 119,529/36,737. In contrast, the control sample exhibited a molecular weight of 163,572/56,222
362	57	Tenebrio molitor	Larvae		HDPE, LDPE, LLDPE microplastics. High purity microplastic resin powders (size <0.4 mm)	PE) microplastics were prepared in two different feeding experiments for larvae. In the first experiment, 25 g of PE microplastics were mixed with 30 mL of liquid agar (3% w/w), solidified, and fed to larvae housed in three incubators (400 larvae per incubator) for 21 days. In the second experiment, 0.4 g of PE microplastics were combined with 0.25 mL of distilled water and 0.4 g of wheat bran to…	ormal diet of wheat bran	21	HTGPC	Determine the molecular weight (Mn, Mw, Mz) and molecular weight distribution (MWD) of residual polyethylene (PE) polymers in frass	The study observed significant reductions in the molecular weights of polyethylene (PE) during biodegradation. For low-density polyethylene (LDPE), the number-average molecular weight (Mn) decreased by 41.67% to 97.75%, while the weight-average molecular weight (Mw) reduced by 44.44% to 96.59%. High-density polyethylene (HDPE) showed smaller reductions, with Mn decreasing by 33.88% to 35.52% and …	(S. S. Yang et al., 2022)
363	57	Tenebrio obscurus						21	FTIR	characterize chemical modifications of the polymer	newly formed groups include carboxylic acids, ketones, aldehydes, lactones, and alcohols or phenols
364	57								1H NMR	analyze the chemical structure of residual PE polymers and identify degraded functional groups in the egested frass	Degraded groups include methyl groups, carbonyl groups, aldehyde groups, aminoic groups, and unsaturated allylic groups.
365	57								XRD	determine the crystallinity degrees of different PE microplastic powders	after biodegradation LDPE : 48% LLDPE : 51.9% HDPE: 55.3%
366	57								PY-GCMS	chemical composition differences between original PE samples and residual PE polymers from frass,	degradation products included long-chain fatty acids, alcohols, and various oxidized compounds
367	57								Dominance analysis	etermine the factors influencing PE biodegradation molecular weights crystallinity degree	Molecular weight (Mn) was identified as the most significant factor influencing biodegradation, followed by Mz and Mw
368	58	Soil microbiome	Soil microbiome	sheets were subjected to a sterilization process that typically involves autoclaving or chemical treatment to eliminate any pre-existing microorganisms	PMFs were cut into square sheets measuring 10 mm × 10 mm		Flasks treated without the inoculum	180 days	Enrichment Culture	Cultured microbial communities from soil to assess their degradation capabilities.	successfully cultivated diverse microbial communities from the contaminated soil, with significant growth observed on the PMF sheets	(P. Wang et al., 2022)
369	58								16S rRNA	Analyzed microbial diversity and community structure.	A total of 75 samples were sequenced, including one original soil control and 24 treatment samples. diverse microbial community predominantly composed of Proteobacteria and Bacteroidetes, with Gammaproteobacteria and Alphaproteobacteria being the most abundant classes. Key genera identified included Pseudomonas, known for its pollutant-degrading capabilities, along with Methylobacillus, Methylote…
370	58								SEM	surface morphology	indicated dense microbial communities adhering to the PMF surfaces, suggesting effective colonization
371	58								CLSM	Assessed viability of bacteria on PMFs	The study found that the percentage of viable bacteria was higher on white PMF surfaces (34.08%) than on black PMF surfaces (28.51%)
372	58								FTIR	chemical structure changes	The treated PMF samples showed three new peaks corresponding to ether groups (COC), alkenyl groups (CC), and hydroxyl groups (OH). These changes indicate alterations in the chemical structure of the PMFs
373	58								WCA	changes in hydrophobicity of PMF	Black PMF Samples: The WCA decreased from 92.6° in the control samples to 65.8° after incubation with soil microbial communities. This indicates a reduction in hydrophobicity by approximately 29%. White PMF Samples: The WCA decreased from 88.4° in the control samples to 60.2° after incubation with soil microbial communities, showing a reduction in hydrophobicity by about 32%
374	58								AFM	Surface roughness parameters of PMF	arithmetic roughness average (Ra), root mean square roughness (Rq), and maximum roughness (Rmax), were quantified, showing increased roughness indicative of microbial activity and biofilm development
375	59	Soil microbiome	Soil microbiome		LDPE, epoxi resin (EP),PU coating to coat in total 2-5mm	In the experiment, 100-gram samples of controlled-release fertilizer (CRF) were placed in 200-mesh nylon bags to prevent debris loss and buried 20 cm below the soil surface, spaced 10 cm apart. The burial occurred on October 20, 2019, and the experiment lasted for 807 days, with sample recoveries scheduled at 183, 366, 731, and 807 days. At each interval, three replicates per treatment were colle…		807 days	Plastic mass	Weight loss	The weight loss after degradation over the study period was 25.4% for Polyethylene (PE), 15.2% for Epoxy Resin (EP), and 18.7% for Polyurethane (PU).	(Tian et al., 2024)
376	59								SEM	structural changes of the coating	the surface exhibited increased roughness and chip-like oxides formation
377	59								FTIR	characterize surface functional groups of the coating (OH, C––O, C(sp3)-H and C(sp2)-H)	The mass content of carbon decreased by 46.6% for PE, 7.6% for EP, and 13.4% for PU, while the oxygen content increased by 240.9% for PE, 10.0% for EP, and 23.2% for PU.
378	59								PY-GCMS	determine the composition and spectra of these components	PE: Ethers, acids, and esters EP: Alkanes and olefins PU: Short-chain fatty acids and benzene molecules
379	59								PARTAN 3D - MICROTRAC MRB	determine the particle size and shape changes of the coating	Dynamic image analysis indicated changes in particle morphology
380	59								GPC	determine the molecular weight of the coating extract	PE had a molecular weight of 12,500 g/mol with a PDI of 1.8, indicating a moderate distribution of molecular weights.EP showed a molecular weight of 8,300 g/mol with a PDI of 1.5, indicating a narrower distribution. PU had a molecular weight of 15,000 g/mol and a PDI of 2.1, reflecting a broader distribution of molecular weights
381	59								TGA	thermal stability and composition of the coating materials by measuring weight changes as a function of temperature	No significant change in thermal stability post-degradation; however, the melting peak temperature for PE increased, indicating chain breakage
382	59								WCA	hydrophobicity or hydrophilicity of the coating surfaces	Water contact angles decreased by 30.5% for PE, 30.3% for EP, and 60.2% for PU.
383	59								Zeta potential	determine the surface charge of the coating, which affects stability, dispersion, and interaction with microbial cells in the degradation process	alues of Zeta potential decreased, indicating reduced stability and increased susceptibility to microbial interaction
384	60	Pseudomonas aeruginosa	Bacteria	washed with distilled water, dried, and stored in a desiccator	PE hand gloves and LDPE ketchup bottles were cut into macroplastics (3 × 3 cm) and microplastics (3 × 3 mm	me bottles containing Pseudomonas aeruginosa (B1) or Halomonas venusta (B2) bacteria, while others served as controls. The second treatment involved placing plastics in sterile seawater (SSW) at natural salinity and pH, without bacteria, to assess degradation under different seawater conditions for 3 months. The third treatment used fresh seawater from Qatari shorelines, where plastics were subje…	of bottles with PE and LDPE plastics placed in artificial seawater (ASW) or fresh seawater without the addition of bacteria (Pseudomonas aeruginosa or Halomonas venusta) and in some cases, without light exposure	90 days	SEM	isualize the surface morphology of plastics	noticeable surface degradation and morphological changes in the plastics after exposure	(Dimassi et al., 2024)
385	60	Halomonas venusta						91 days	FTIR	changes in their polymeric structure	PE exhibited greater susceptibility to degradation compared to LDPE, with notable changes in bands at 2916 cm−1, 2847 cm−1, 1463 cm−1, and 719 cm−1. These changes were more significant under light exposure and when microorganisms were present
386	60								GCMS	concentration of leached chemical additives like phthalates and bisphenol A (BPA)	of leached chemical additives, such as DBP (dibutyl phthalate), BPA (bisphenol A), BBP (benzyl butyl phthalate), and DEHP (diethylhexyl phthalate), ranged from 0.40 μg/L to 96.36 μg/L, depending on the environmental conditions
387	60								ICP-OES	presence and concentration of toxic metals in the seawater	Toxic metals were detected in the seawater samples after the experiment, with concentrations often exceeding permissible limits. Sr was found at 70.09 mg/L, Pb at 0.59 mg/L, and Zn at 0.17 mg/L in certain experimental setups.
388	60								pH	monitor the environmental conditions of the seawater samples	the seawater salinity was consistently measured at around 40‰ in sterile seawater and 35‰ in artificial seawater, with a pH range of 7.2 to 8.14 throughout the study.
389	61	Rhodococcus sp.	Bacterium	washed with 75% ethanol, air-dried, and weighed again before being placed in liquid culture media.	LDPE films were about 30 mm × 20 mm in size, with a thickness of 0.25 mm. The films were characterized by a weight average molecular weight (Mw) of 245,991 and a number average molecular weight (Mn) of 25,411	The experiments involved incubating LDPE films in liquid media with Rhodococcus sp. C-2 for 30 days at 30°C and 100 rpm.	Control experiments were conducted using Escherichia coli BL21 and a setup with no bacterial inoculation.	30 days	SEM	urface morphology changes	cracks and pits. In contrast, the control group and Escherichia coli-treated LDPE films, which remained smooth and intact	(Rong et al., 2024)
390	61								AFM	surface topography and roughness	LDPE treated with Rhodococcus sp. C-2 increased to 124.97 nm, which was 5-6 times higher than the roughness in the control group (21.78 nm) and Escherichia coli group (21.98 nm)
391	61								HTGPC	analyze molecular weight changes	The weight average molecular weight (Mw) of LDPE decreased by 28.88%, and the number average molecular weight (Mn) decreased by 21.04% compared to the control group
392	61								WCA	measure changes in hydrophobicity	LDPE surface treated with Rhodococcus sp. C-2 decreased by 28.95%, indicating enhanced hydrophilicity compared to the untreated control
393	61								Tensile Strength Analysis	assess the mechanical properties of the degraded plastic	LDPE treated with Rhodococcus sp. C-2 decreased by 9.73% compared to the control
394	61								FTIR	dentify changes in the chemical structure and functional groups	formation of new functional groups such as hydroxyl (OH), carbonyl (C=O), and double bonds (C=C) in the LDPE film after treatment. The carbonyl index and double bond index increased by 10 times compared to the control group
395	61								GCMS	detect degradation products released from the LDPE films	Seven degradation products were detected, including 1-hexadecanol, 1-octadecene, 1-heneicosyl formate, 10-octadecenoic acid methyl ester, 1-nonadecanol, 2-methyl-1-hexadecanol, and 17-pentatriacontene
396	61								Plastic mass	Weight loss	LDPE films treated with Rhodococcus sp. C-2 experienced a significant weight loss of 11.23% after 30 days of incubation. In comparison, the films treated with Escherichia coli and the control group showed negligible weight changes
397	62	Pseudomona knackmussii	Bacteria	cleaned and cut into smaller rectangular	PE mulching film had a thickness of 8 μm, a molecular weight of 100,000 Da, and a density of 0.92 g/cm³. It was cut into sheets of 1.0 cm × 1.5 cm and 2.0 cm × 1.5 cm for the experiments	PE films were incubated with bacterial cultures for 8 weeks in a carbon-free liquid medium at 28°C with shaking at 180 rpm	PE mulching films incubated in the same medium without the bacterial inoculation	32 days	Plastic mass	Weight loss	PE) mulching films incubated with P. knackmussii N1-2 and P. aeruginosa RD1-3 experienced weight losses of 5.95 ± 0.03% and 3.62 ± 0.32%, respectively, after the 8-week incubation period	(Hou et al., 2022)
398	62	Pseudomona aeruginosa						33 days	SEM	surface morphological changes	surfaces displayed pits, wrinkles, and cavities, indicating that the films were physically degraded
399	62								AFM	evaluate the microscale surface topography and roughness	roughness of the PE films inoculated with P. knackmussii N1-2 increased to 124.0 nm, and for P. aeruginosa RD1-3, the roughness reached 119.5 nm. In contrast, the control PE film had a much smoother surface with a roughness value of 23.2 nm.
400	62								WCA	assess changes in the hydrophobicity of the PE films	The WCA for P. knackmussii N1-2 treated films decreased to 87.9 ± 0.7°, and for P. aeruginosa RD1-3, it was 84.5 ± 0.6°. In comparison, the original untreated film had a WCA of 101.7 ± 1.3°, and the control had a WCA of 99.7 ± 1.9°
401	62								FTIR	changes in the chemical structure and functional groups	Peaks related to carbonyl groups (C=O) and hydroxyl groups (OH) appeared at 1716 cm⁻¹ and 1541 cm⁻¹, respectively, indicating oxidative degradation
402	62								RNATranscriptomic	identify genes related to plastic degradation pathways in the bacteria	P. knackmussii N1-2 had 26 genes and P. aeruginosa RD1-3 had 20 genes associated with enzymes like dioxygenases, hydroxylases, and monooxygenases, which are essential for plastic degradation.
403	63	Stenotrophomonas maltophilia	Bacteria	washing with 70% ethanol, dried in a hot air oven at 45°C overnight, and then stored at 27°C before use	LDPE microplastics were used in three forms: powder, beads (weighing 0.32–0.38 g per bead), and film (sized 2 × 2 cm).	The LDPE beads were incubated with bacterial cultures in artificial seawater (ASW) containing 10% NaCl and 50 mg/mL glucose as the initial carbon source. The experiments were conducted at 27°C with shaking at 150 rpm for 90 days	LDPE beads incubated in the same ASW media but without bacterial inoculation	90 days	Plastic mass	Weight loss	The LDPE beads treated with Stenotrophomonas maltophilia BK1 showed a 5% weight loss, while the beads treated with Enterococcus sp. BK3 exhibited a 6% weight loss after 90 days of incubation	(Adithama et al., 2023)
404	63	Enterococcus sp.						91 days	SEM	surface morphological changes and biofilm formation	The LDPE surfaces showed cracks, holes, and rough textures. The surface of LDPE treated with BK3 displayed more severe degradation compared to BK1. In contrast, the control samples remained smooth and intact with no visible biofilm formation.
405	63								FTIR	Changes in the chemical structure and functional group	Peaks corresponding to hydroxyl groups (O-H) at 3264 cm⁻¹ for BK1 and 3269 cm⁻¹ for BK3, as well as carbonyl groups (C=O) at 1647 cm⁻¹ for BK1 and 1646 cm⁻¹ for BK3, indicated oxidation and breakdown of the LDPE. The carbonyl index increased from 0.09 (control) to 0.24 for BK1 and 0.29 for BK3, suggesting significant chemical modification of the LDPE
406	63								XRD	evaluate changes in the crystallinity of the LDPE	Peaks corresponding to hydroxyl groups (O-H) at 3264 cm⁻¹ for BK1 and 3269 cm⁻¹ for BK3, as well as carbonyl groups (C=O) at 1647 cm⁻¹ for BK1 and 1646 cm⁻¹ for BK3, indicated oxidation and breakdown of the LDPE. The carbonyl index increased from 0.09 (control) to 0.24 for BK1 and 0.29 for BK3, suggesting significant chemical modification of the LDPE
407	63								OD	Biofilm Formation	he optical density (OD) of the biofilm on the LDPE surface increased over time. After 90 days, the OD values were 1.668 for BK3 and 1.731 for BK1, showing extensive biofilm formation
408	63								Hydrophobicity Assay	To measure the bacterial adhesion to hydrophobic surfaces using the bacterial adhesion to hydrocarbons (BATH) method	fter 90 days, the hydrophobicity value for BK3 reached 45%, and for BK1, it peaked at 49% on day 40.
409	64	Achromobacter denitrificans	bacterium	LDPE and PVC) were subjected to a thermo-oxidative pretreatment. This involved exposing the microplastics to a saturated steam boiler outlet at 110°C for 10 hours under 11 psi pressure. The pretreated plastics were then filtered, washed with distilled water, and dried in an oven at 50°C for 4 hours before use	LDPE: Microplastics with a melting point of 110°C, a density of 0.920 g/mL, and sizes ranging from 250 to 425 μm. PVC: Granules with a bulk density of 0.54 g/mL, which were ground and sieved to sizes between 250 and 425 μm.	The treated and untreated microplastics (both LDPE and PVC) were incubated in mineral salt media (MSM) at 30°C and 180 rpm for up to 3 months. The media contained nutrients necessary for bacterial growth, including NH₄Cl, NaCl, trace elements, and others. The selected strains were enriched based on pH value reduction, weight loss, and extracellular protein production.	The control group consisted of untreated microplastics (both LDPE and PVC) incubated under the same conditions without the bacterial inoculation	90 days	Plastic mass	Weight loss	LDPE: Experienced a weight loss of 6.5%. PVC: Experienced a weight loss of 12.3%.	(Maleki Rad et al., 2022)
410	64								pH	monitor changes in the medium due to microbial activity	pH of the medium decreased significantly, from an initial pH of 7 to 5.02 for PVC and 6.1 for LDPE, indicating the production of acidic byproducts from microbial activity
411	64								Bradford Assay	Extracellular Protein Measurement	Extracellular protein content in the medium increased, indicating microbial growth and metabolism. The protein content reached 112.32 mg/L for LDPE and 326.4 mg/L for PVC.
412	64								FTIR	hemical structure modifications in LDPE and PVC	Formation of new functional groups due to degradation. In LDPE, peaks associated with carbonyl groups (C=O) appeared at 1745 cm⁻¹, indicating oxidative degradation. PVC also showed changes, particularly in peaks related to plasticizers and stabilizers
413	64								SEM	surface morphological changes	LDPE and PVC surfaces showed cracks, pits, and erosions after bacterial treatment, indicating microbial activity. Untreated microplastics remained smooth and unchanged
414	64								TGA	changes in the thermal stability of the microplastics	For LDPE, the initial decomposition temperature (T₁₀) increased by 9°C, while for PVC, it increased by 31°C after treatment, indicating changes in the polymer structure due to microbial degradation
415	65	Uronema africanum	microalga	LDPE sheets were autoclaved before being used in the experiments	LDPE sheets were 1 cm² in size	LDPE sheets used for the experiment were 1 cm² in size	untreated LDPE sheets that were incubated in the same BBM culture medium under identical conditions but without the inoculation of Uronema africanum	30 days	Optical Microscopy	isualize microalgal colonization and physical alterations on the LDPE surface	Hair-like microalgal filaments protruded from the surface, forming a radial disc attachment structure. The size of the radial disc was measured at approximately 20–30 μm in diameter	(Sanniyasi et al., 2021)
416	65								Dark Field Microscopy	confirm the biodegradation patterns, such as abrasions, grooves, and ridges	he width of the grooves and ridges corresponded to the filamentous structure of the microalga, measured at 10–15 μm in width
417	65								GCMS	identify hydrocarbons and fatty acids	In the microalga-treated LDPE samples, hydrocarbons such as nonane (C9H20), hexadecanoic acid (C16H32O2), and octadecane (C18H38) were identified. These hydrocarbons were not present in the control group
418	65								FTIR	detect changes in the chemical structure of the LDPE, including the formation of new functional groups like carboxylic acids and esters	Notable changes included the presence of carboxylic acids (O–H stretch at 3291.09 cm⁻¹), esters (C=O stretch at 1745.03 cm⁻¹), and alkenes (C=C stretch at 1646.53 cm⁻¹). These functional groups were not present in the control samples
419	65								SEM	observe surface morphological changes such as erosions, abrasions, and grooves	surfaces exhibited erosions, abrasions, and grooves that were formed by the microalga
420	65								AFM	surface roughness and topographical changes in the LDPE sheets	The Area Roughness Average (Sa) increased to 30.2 nm in the treated LDPE compared to 12.5 nm in the control sample. The Roughness Peak Height (Sp) and Roughness Pit Height (Sv) were also significantly higher in the microalga-treated samples
421	66	Seawater microbiome	Seawater microbiome	does not apply	Plastic items like polyurethane foams, cigarette filters, polyester and polylactic acid bags	Incubation of plastic materials in a laboratory seawater microcosm: A stainless-steel vessel (0.6 m × 0.6 m × 1.2 m) with 350 liters of artificial seawater (EC: 46 mS/cm) circulated by a pump (6.7 L/min) simulated mild ocean currents. Four fluorescent lamps provided a 12-hour light/dark cycle, with the seawater maintained at 24 ± 1°C. Plastics, including LDPE, PET, and compostable products, were …	Untreated plastic items incubated in the same seawater microcosm without microbial inoculation	427 days	Plastic mass	Weight loss	plastics showed a weight loss of 0–0.1% for polyethylene (PE) and polypropylene (PP) items	(Gerritse et al., 2020)
422	66								ER	monitor the rate of seawater penetration and fragmentation	ER values were measured in triplicate within 8 days of incubation and again at 50 to 150-day intervals. The ER values for plastic materials decreased during the incubation period, reflecting the uptake of seawater by the plastics
423	66								Microscopy	observe fragmentation and formation of microplastics	Small particles of <1 mm formed around some plastic items like compostable trash bags. Microdebris from various sources like cigarette filters also showed signs of fragmentation after long-term exposure
424	67	Rhodococcus opacus	Bacterium	Polyethylene powder was disinfected by autoclaving at 121°C for 15 minutes and then mixed with 1% Tween80 before being supplemented in the medium	PE powder	Growth of R. opacus R7 in M9 mineral medium supplemented with 1.2% PE, at 30°C and 120 rpm	R. opacus R7 grown on malate instead of PE for comparison	6 days	CFU counting	To assess bacterial growth on polyethylene	Bacterial cells peaked at 2 × 10⁸ CFU/mL after 72 hours	(Zampolli et al., 2021)
425	67								RNATranscriptomic	identify genes involved in polyethylene degradation	130 up-regulated genes, including multicopper oxidases (LMCO1, LMCO2, LMCO3), alkane monooxygenase (alkB)
426	67								Enzymatic Assay	measure laccase-like enzyme activity in the culture supernatant	Laccase activity peaked at 10⁻⁶ U/mg in PE-grown cells
427	67								FTIR	observe changes in cellular biomolecules	Significant changes in lipids and proteins, increased beta-sheet bands in PE-grown cells compared to malate-grown cells
428	68	Marine surface	Marine surface	Gently rinsed and vortexed in ultrapure water to remove loosely adhered matter, air-dried at room temperature	Microplastic pellets (2500–4000 µm) from multiple polymers (LLDPE, PP, ePS, PET, PVC, PA, PCL)	Aged in marine surface waters for 12 months, with six sampling points	Virgin microplastic pellets, foams, and textiles	365 days	SEM	surface changes	Cracking, flaking, and roughness on aged samples. Extensive biofouling on PVC and PCL surfaces	(Maddison et al., 2023)
429	68								Nitrogen Adsorption and Desorption	Assess surface area changes due to weathering	Surface area increase: LLDPE (1265%), PP (1202%), PCL (765%) after weathering.
430	68								ATR-FTIR	Detect surface chemistry changes (functional groups)	Increase in oxygen-containing groups (O-H, C=O) for most polymers. Decrease in low-molecular-weight fragments.
431	68								XRD	Determine crystalline structure changes	Decrease in crystallinity for most polymers (e.g., LLDPE by 29.55%, PVC by 18.05%).
432	68								TGA	Assess changes in thermal stability	For aged PVC, a slight decrease in decomposition temperature was observed, with dechlorination beginning around 300°C. For aged ePS, a slight decrease in thermal decomposition temperature was detected, mainly due to substance adsorption. For aged PA, the thermal decomposition temperature decreased, attributed to the effects of UV radiation and seawater absorption
433	68								DSC	Measure heat capacity and phase transitions	For PET, the melting temperature (Tm) decreased by 8°C following marine aging. For ePS, the thermal decomposition temperature increased by 4°C after aging. The onset of Tm for PCL began at approximately 40°C
434	68								SEM	Quantify surface degradation and particle size changes	Mean particle size of LLDPE increased by 21.36%. PCL particle size decreased by 13.46%.
435	69	Galleria mellonella's salive	Larva's salive	Does not apply	PE films in solid form	Exposed to wax worm saliva (GmSal) for multiple applications, each lasting 90 minutes	Samia cynthia larvae saliva as a control, no effect on PE	6 days	Raman Spectroscopy	Investigate PE oxidation and degradation	Significant oxidation, PE polymer chains broke into smaller molecules	(Sanluis-Verdes et al., 2022)
436	69								GPC	Analyze molecular weight changes	Shift towards lower molecular weight, indicating depolymerization
437	69								GCMS	Identify degradation by-products	Presence of ketones (10 to 22 carbons), indicating oxidation of PE
438	69								FTIR	Confirm chemical structure changes	Formation of carbonyl and hydroxyl groups, indicating oxidation of PE
439	70	Bacillus cereus	Bacterium	LDPE powder sterilized with 70% ethanol, air-dried, then exposed to UV for 1 hour	LDPE sheets (1 mm thickness)	The bacterium Bacillus cereus PN(A)1, isolated from the Pirana landfill in Ahmedabad, Gujarat, was cultured in minimal salt medium (MSM), with LDPE as the sole carbon source. The medium was supplemented with nutrients to support bacterial growth, forcing the bacteria to utilize LDPE for carbon. The experiment was conducted in shaker incubators at 42°C, with constant motion to ensure proper aerati…	Negative control with LDPE and TTC but no bacterial inoculation	90 days	SEM	To observe surface degradation of LDPE	surface abrasions, erosions, and cavities on LDPE treated with PN(A)1 after 45 and 90 days.	(Mishra et al., 2024)
440	70								FTIR	To detect changes in LDPE chemical structure	changes in functional groups, including carboxylic acids, aldehydes, and polysulfides. Peaks corresponding to these groups were observed and disappeared during degradation.
441	70								RNATranscriptomic	To identify genes involved in LDPE degradation	Identified up-regulation of genes related to carbon metabolism, fatty acid degradation, and TCA cycle on Day 3, followed by down-regulation on Day 7.
442	70								TTC Reduction Assay	To assess bacterial metabolic activity	Showed increasing TTC reduction over 60 days, indicating sustained metabolic activity.
443	70								RNATranscriptomic	To map out the biodegradation process	982 genes were up-regulated on Day 3 of the experiment during LDPE degradation by Bacillus cereus PN(A)1. These genes were significantly expressed, especially those involved in fatty acid oxidation, carbon metabolism, and the TCA cycle, contributing to the breakdown of LDPE plastic
444	71	Dump site microbiome	Dump site microbiome	Plastics cleaned with soil debris removed, homogenized with physiological solution	PE films of various colors (black, white, red, green, yellow)	The plastics were characterized using Infrared (IR) Spectroscopy to confirm composition and detect degradation-related chemical changes. Biofilms were retrieved from the surfaces of the plastic, and microbial communities were analyzed through culturomics and molecular methods. Untreated plastic samples without biofilm served as controls. The samples were incubated, and their degradation was monit…	Untreated plastic samples with no bacterial biofilm removal	35+ years	IR	Detect functional groups and chemical degradation	Broad peaks around 3300 cm⁻¹ indicating -OH groups, peaks at 1650 cm⁻¹ indicating unsaturated C=C bonds	(Puglisi et al., 2019)
445	71								DSC	Measure thermal properties and degradation	Melting peaks around 60–100°C for degraded plastics, compared to 110–120°C for intact polyethylene
446	71								SEM	Visualize surface degradation and biofilm presence	Biofilm attachment on all samples; cavities and holes observed after biofilm removal
447	71								XRF	Identify pigments and elemental composition	Presence of TiO2 in all plastics, iron detected in red plastics, Cu in green plastic
448	71								Raman Spectroscopy	Identify polymer additives and degradation	Presence of pigments, TiO2 forms (rutile and anatase) in different plastics, including red and green films
449	72	Galleria mellonella	Larva	Does not apply	Polystyrene (PS) and low-density polyethylene (LDPE) films	25 larvae were placed in glass containers, incubated in the dark at 28°C with direct contact with the plastics		7.25 days	Plastic mass	Weight loss	56.12% mass loss for PS, 5.11% mass loss for LDPE	(Scontri et al., 2022)
450	72								Surface Wettability	Assess wettability changes after contact with larvae	Wettability changed, especially on PS surface
451	72								FTIR	Detect new chemical groups and biodegradation evidence	New chemical groups formed on PS surface, but no new bands on LDPE
452	72								Larvae Survival and Pupal Formation	Monitor larvae survival and pupa formation after contact with plastics	60% survival for PS-exposed larvae, 82% survival for LDPE-exposed larvae, no significant difference in pupal formation
453	73	Aspergillus niger	Fungi	LDPE films were cleaned, with ethanol, and placed over Czapek agar	LDPE films with thickness of 100 μm, cut into squares of 2 cm²	Inoculation of fungi over LDPE samples placed on Czapek agar in Petri dishes, incubated at 37°C	LDPE films without fungal inoculation	77 days	Plastic mass	Weight loss	35.3% weight loss for A. niger, 22.14% weight loss for A. terreus	(Sáenz et al., 2019)
454	73	Aspergillus terreus						78 days	SEM	Observe surface degradation of LDPE	Surface cracks and cavities on LDPE after fungal colonization
455	73								FTIR	Detect chemical changes in LDPE	Formation of carbonyl and hydroxyl groups indicating oxidation of LDPE
456	74	Cobetia sp.	Bacteria	LDPE films were disinfected, washed with tween, bleach, distilled water, alcohol	LDPE films (0.2 μm thickness, 1 cm × 3 cm)	Incubation in Bushnell-Haas medium at 30°C with marine bacteria	LDPE film without bacterial treatment	90 days	Plastic mass	Weight loss	After 90 days, weight loss ranged from 1.4% to 1.72%	(Khandare et al., 2021)
457	74	Halomonas sp						90 days	FESEM - AFM	Observe surface morphological changes	Biofilm formation, grooves, cracks, and surface roughness on LDPE films
458	74	Exiguobacterium sp.						90 days	FTIR	Detect changes in the chemical structure	Shifts in peaks indicating changes in functional groups, such as C–H stretching and C=C
459	74	Alcanivorax sp.						90 days	TGA	Evaluate thermal stability	Weight loss of up to 16.25% in bacterial-treated LDPE at 400°C
460	75	Pseudomonas sp.	Bacterial-Fungal Consortium	Heat-sterilized LDPE ground into granules	LDPE granules (0.4 g)	Biodegradation in minimal salt medium (MSM) devoid of carbon and nitrogen source at 37°C	Heat-sterilized LDPE without inoculation	42 days	Plastic mass	Weight loss	For Pseudomonas sp. MMP1 + Acinetobacter sp. MGP1 + Bacillus sp. MMP10 + Aspergillus flavus, weight loss was 3.75%. Control group had 0.43% weight loss.	(Kunlere et al., 2019)
461	75	Acinetobacter sp.						42 days	FTIR	Detect changes in chemical structures and functional groups	Disappearance of O-H peaks at 3760 cm−1 and new peaks formed at 2236-2269 cm−1 (carboxylic acids) in the biodegraded samples
462	75	Bacillus sp.						42 days	Gravimetric Analysis	To measure the weight loss of LDPE due to biodegradation.	In the PSS/MWNP treatments, the consortium of Pseudomonas sp. MMP1, Acinetobacter sp. MGP1, Bacillus sp. MMP10, Bacillus sp. MGP1, and Aspergillus flavus MCP5 achieved a 1.67% weight loss, similar to Staphylococcus sp. MMP10, while the control group had a 0.33% weight loss
463	75	Staphylococcus sp.						42 days	Morphological and Biochemical Tests	To determine the biochemical characteristics of bacterial isolates.	Aspergillus flavus MCP5 and Aspergillus flavus MMP10 were identified based on their velvety colonies and greyish-green color. Microscopic examination showed septate hyphae and conidiophores and their Gram status, shape, and biochemical activities such as citrate utilization, urease activity, and H2S production.
464	75	Aspergillus flavus						42 days
465	76	Bacillus spp.	Bacteria	LDPE films sterilized with ethanol, tween, bleach	3 cm × 3 cm LDPE films	Incubation in Bushnell-Haas medium at 37°C, 180 rpm	Control LDPE film without bacterial inoculation	60 days	Plastic mass	Weight loss	Bacillus sp. ISJ55 showed a weight loss of 1.5% after 60 days	(Kumar Gupta & Devi, 2019)
466	76								SEM	bserve surface morphological changes in the LDPE films	Surface distortions like cracks and grooves were observed in the Bacillus-treated LDPE films
467	76								FTIR	detect changes in the chemical structure of the LDPE films	Alterations in functional groups like C-H bonds and formation of new functional groups were detected
468	76								BATH	assess the bacterial cell's interaction with hydrophobic surfaces like LDPE	ISJ55 showed a 20.3% reduction in turbidity, indicating higher hydrophobicity compared to ISJ51 and ISJ57
469	76								Bradford Assay	To quantify the bacterial biomass adhered to the LDPE surface	Bacillus sp. ISJ55 showed the highest protein content (0.75 µg/cm²)
470	77	Aspergillus carbonarius	Fungi	LDPE sheets disinfected with 70% ethanol, dried, and transferred to sterile distilled water	LDPE sheets (2 cm × 2 cm)	Incubation in Minimal Salt Broth (pH 7.0 ± 0.2) at 28°C with continuous shaking at 120 rpm	Positive control: broth + fungus, Negative control: broth + LDPE without fungus	112 days	Plastic mass	Weight loss	Aspergillus carbonarius caused 3.8% weight loss, A. fumigatus caused 2.267%, and mixed culture caused 5.01% weight loss	(El-Sayed et al., 2021)
471	77	Aspergillus fumigatus						112 days	FTIR	Identify chemical structure changes in LDPE	Disappearance of peaks and appearance of new peaks indicating depolymerization and oxidation in LDPE, carboxylic acid formation confirmed
472	77								SEM	Visualize surface morphological changes on LDPE	Surface erosion, presence of fungal hyphae, and formation of cavities were observed after incubation
473	77								XRD	Measure changes in crystallinity of LDPE	Crystallinity of LDPE decreased after biodegradation, with peak shifts confirming structural changes
474	77								GCMS	Analyze degradation products released from LDPE	Phthalates and plasticizers were completely biodegraded; production of bioactive compounds like quercetin and R1-barrigenol identified
475	77								rRNA 18S and 28S	Strain identification	The sequences of A. fumigatus (810 bp) and A. carbonarius (543 bp) were submitted to GenBank under accession numbers MK184454 and MK128500.1, respectively. Phylogenetic analysis using 18S rDNA gene sequences revealed 99.1% maximum homology with A. fumigatus strain MF276893.1 (100%) and A. carbonarius strain MH856457.1
476	78	Stenotrophomonas sp.	Bacteria	Surface sterilized by washing with 70% ethanol and UV exposure	LDPE beads, 0.3 g	Incubated in basal medium with LDPE as sole carbon source, at 30°C in shaker incubator for 100 days	LDPE beads without inoculatio	100 days	Plastic mass	Weight loss	Stenotrophomonas sp. P2 and Achromobacter sp. DF22 led to ~8% weight reduction in LDPE	(Dey et al., 2020)
477	78	Achromobacter sp.						100 days	FTIR	Detect changes in chemical structures and functional groups	Formation of new functional groups such as alkoxy, acyl, nitro, and carbonyl, indicating chemical modification
478	78								AFM	Examine surface topography and roughness changes	Roughness parameters (Ra, Rq, Rz) increased 2-3 fold in treated LDPE, indicating surface degradation
479	78								SEM	Visualize surface morphological changes	Cracks, grooves, and erosion visible on treated LDPE surface
480	78								16S rRNA	Identification of LDPE Degrading Bacterial Strains	P2 belongs to Stenotrophomonas and DF22 to Achromobacter. Isolate P2 showed 99.4% identity to Stenotrophomonas pavanii DSM 25135T, forming a coherent cluster with it. Isolate DF22 showed 97.6% identity to Achromobacter xylosoxidans NBRC 15126T but remained phylogenetically distinct among Achromobacter species. Both were named Stenotrophomonas sp. P2 and Achromobacter sp. DF22
481	79	Bacillus spp.	Bacteria	Plastic samples disinfected with 70% ethanol	LDPE pieces (0.5 x 0.5 cm²)	Incubation in Mineral Agar and Mineral Broth with Bacillus spp. at 30°C	LDPE pieces incubated without Bacillus spp. in the same conditions	60 days	Microscopy and Biochemical Tests	dentify Bacillus spp. based on morphological characteristics and biochemical reactions	Six Bacillus spp. were identified: B. carboniphilus, B. sporothermodurans, B. coagulans, B. neidei, B. smithii, B. megaterium	(Kumar Shrestha et al., 2019)
482	79								Plastic mass	Weight loss	Degradation ranged from 16-36% in Mineral Agar and 8-25% in Mineral Broth
483	79								pH	Correlate pH reduction with plastic degradation	Positive correlation with r=0.92; pH dropped significantly as LDPE was degraded by Bacillus spp.
484	80	Diaporthe italiana	Fungi	Does not apply	LDPE films (1.0 cm × 4.0 cm)	Cultured in mineral salt medium (MSM) with LDPE as the sole carbon source for 30, 60, and 90 days at 27 ± 2°C under static conditions	LDPE films incubated without fungal inoculation	90 days	SEM	Assess surface morphological changes	Cracks, pits, grooves	Khruengsai et al., 2021)
485	80	Thyrostroma jaczewskii						90 days	Enzymatic Assay	Analyze enzyme secretion levels	Laccase enzyme secretion highest (up to 70.67 U/mL in C. fructicola)
486	80	Collectotrichum fructicola						90 days	FTIR	Detect chemical structure changes	Carbonyl index (CI) decreases; range of absorbance shifts between 2954 cm⁻¹ and 2856
487	80	Stagonosporopsis citrulli						90 days	Gravimetric Analysis	Measure weight loss	LDPE film degradation ranged from 28.78% (A. niger) to 48.78% (C. fructicola)
488	80								CO2 evolution	Monitor CO2 evolution during plastic degradation	Increased CO2 production observed, especially with C. fructicola indicating active degradation
489	80								GCMS	Identify volatile organic compounds	27 VOCs identified, including undecanal and dimethoxy-benzene
490	81	Pseudomonas aeruginosa	Bacterium	LDPE films pre-treated with Tween 80, bleach, ethanol	LDPE films (3x3 cm)	Biodegradation in Bushnell Hass broth (BHM) and Minimal Salt Medium (MSM) with LDPE films as sole carbon source	Untreated LDPE films without bacteria	60 days	16S Rrna	Identification and confirmation of bacterial strain	Strain identified as Pseudomonas aeruginosa ISJ14 with Accession No. MG554742	(Gupta & Devi, 2020)
491	81								Plastic mass	Weight loss	8.7% weight loss in BHM and 6.5% in MSM
492	81								FTIR	Identify changes in functional groups	Peaks at 2913.50 and 2853.50 cm⁻¹ in MSM indicate C-H bond cleavage; new functional groups formed at 1200-1400 cm⁻¹
493	81								SEM	Surface morphological analysis	Formation of biofilm, cracks, grooves, and surface erosion on LDPE films
494	81								BATH	Measure hydrophobicity of bacterial cells	31.5% increase in hydrophobicity of logarithmic cells compared to stationary cells at 0.2 μl concentration of hexadecane
495	81								Bradford Assay	Biofilm Protein Quantification Estimate bacterial biofilm biomass on LDPE	Increase in biofilm protein content over time, peaking on day 40
496	81								CFU counting	Monitor bacterial growth	Biofilm formation and bacterial growth higher in BHM with 10⁹ CFU/ml
497	82	Bacillus siamensis	Bacteria	LDPE films subjected to heat (70°C) for 10 days, then UV irradiated for 20 days	LDPE films, 2 cm x 2 cm, 230 micron thickness	Incubation in mineral salt medium (MSM) as sole carbon source, with bacterial inoculation	LDPE films in MSM without inoculation	90 days	FESEM		Slight surface disruption, formation of small holes after 90 days of incubation with bacteria	(Maroof et al., 2021)
498	82	Bacillus cereus						90 days	FTIR	Detect changes in functional groups	Formation and subsequent reduction of carbonyl peaks at 1712 cm⁻¹
499	82	Bacillus wiedmannii						90 days	XRD	Determine changes in crystallinity of LDPE	Increased percent crystallinity, with highest crystallinity observed in B. siamensi
500	82								Total Carbon Analysis	Measure changes in carbon content	Negligible change in total carbon content due to the short incubation period
501	82								Plastic mass	Weight loss	B. siamensis showed the highest weight loss (8.46 ± 0.3%), followed by B. cereus (6.33 ± 0.2%)
502	82								PCR	Identify genes involved in degradation	Laccase gene (167 bp) and Alkane Hydroxylase genes (330 bp, 185 bp) identified in bacterial isolates
503	83	Bacillus sp.	Bacteria	UV treatment of polyethylene (PE) and polypropylene (PP) for 25 days	PE and PP microplastics, size segregated through a sieve (250 nm)	Incubation of microplastics with bacterial isolates in nutrient agar media (NAM) for 21 days in room temperature	Control experiment without bacterial inoculation	21 days	Genomic DNA	Identify bacterial strains from river sediment	Bacillus cereus and Bacillus paramycoides confirmed via DNA extraction and NCBI database comparison	(Nanthini Devi et al., 2021)
504	83	Bacillus cereus						21 days	Plastic mass	Weight loss	B. paramycoides showed 78.99% PP weight loss; B. cereus showed 63.08% PE weight loss
505	83	Bacillus sp.						21 days	FTIR	Analyze formation of new functional groups in degraded polymers	New peaks related to carboxylic acids, carbonyl groups, and alcohols confirming degradation
506	83	Bacillus paramycoides						21 days	SEM	Observe surface morphological changes	Cracks, grooves, and biofilm formation on microplastic surfaces confirmed degradation
507	83								UV-visible spectroscopy	Measure microbial growth in incubation media	Bacterial growth peaked on Day 21, correlating with increased microplastic degradation
508	83								CO2 evolution	Monitor CO2 emissions during degradation	Significant CO2 release observed, confirming active microbial degradation of plastics
509	83								Kinetic Degradation Rate Calculation	Assess polymer degradation rate and half-life	Highest degradation rate for PP: 0.038 day⁻¹ with 1.27 days half-life (B. paramycoides) This table includes the key experimental techniques, their purposes, and the
510	84	Aspergillus niger	Fungi	LDPE strips disinfected and sterilized	LDPE strips (2 cm × 2 cm and 3 cm × 3 cm)	Incubation in Potato Dextrose Broth (PDB) and Czapek Dox Broth (CDB) with and without Tween 80 additive	Control LDPE samples without fungal inoculation	55 days	Plastic mass	Weight loss	Maximum weight loss of 26.15% after 55 days in PDB medium, minimal weight loss in other conditions	DSouza et al., 2021)
511	84	Aspergillus flavus						55 days	SEM	Assess surface morphological changes	Clear surface erosion, pitting, and cracks observed in LDPE samples, especially at 1000x to 2000x magnification
512	84	Aspergillus oryzae						55 days	FTIR	Detect chemical changes in the LDPE structure	Significant reduction in C-H bond stretch peaks (2915 cm⁻¹, 2845 cm⁻¹) and CH2 bend bonds (1464 cm⁻¹), indicating degradation
513	84								Grow curve	Measure specific growth rate of the fungal consortium	Specific growth rate of 0.5442 h⁻¹ for PDB medium and 0.5242 h⁻¹ for CDB medium
514	84								CO2 evolution	Monitor CO2 production during degradation	Increased CO2 production detected, indicating active biodegradation of LDPE samples
515	85	Bacillus subtilis	Bacteria	LDPE film disinfected with 70% ethanol and dried	LDPE film (3 cm × 3 cm)	Incubation in Bushnell-Haas (BH) medium with LDPE as the sole carbon source for 30 days at 37°C with shaking at 135 rpm	LDPE without bacterial inoculation	30 days	Plastic mass	Weight loss	B. subtilis degraded 3.49% of LDPE, and B. licheniformis degraded 2.83%	(Yao et al., 2022)
516	85	Bacillus licheniformis						30 days	Optical Microscopy	Assess surface morphological changes	Clear evidence of cracks, pits, and roughness on the LDPE surfaces after microbial exposure
517	85								ATR-FTIR	Detect chemical bond changes in LDPE	Observed new functional groups like carbonyl (-C=O), hydroxyl (-OH), and ester groups, confirming degradation
518	85								HPLC	Identify LDPE degradation products	Three new peaks observed, one estimated as butyrate, confirming LDPE breakdown
519	86	Galleria mellonella	Larva	LDPE films photochemically pretreated under solar radiatio	LDPE films (4.5g, 2 cm × 2 cm)	Waxworms incubated with pretreated (PTLDPE) and untreated (UTLDPE) LDPE films in glass beakers	Waxworms fed only waxcomb (WC)	10 days	Plastic mass	Weight loss	55.8% weight loss for PTLDPE, 18.57% weight loss for UTLDPE, 92.03% for waxcomb	(Kundungal et al., 2021)
520	86								FTIR	Detect chemical structure changes in LDPE and excreta residue	New IR peaks at 1654 cm⁻¹ and 1736 cm⁻¹ indicating formation of esters, aldehydes, and ketones during LDPE degradation
521	86								1H NMR	Analyze functional groups formed in the excreta residue	Formation of new carbonyl and hydroxyl groups in PTLDPE and WC samples
522	86								GCMS	Identify degradation products in excreta residue	Identified esters, alcohols, unsaturated hydrocarbons, and fatty acids such as pentanedioic acid and cyclohexadecane
523	86								AFM	Observe surface roughness changes in LDPE	Surface roughness increased to 182 nm for PTLDPE compared to 32 nm for UTLDPE due to photochemical pretreatment
524	86								SR	Evaluate survival rates of waxworms fed on different diets	100% survival rate for WC and PTLDPE-fed waxworms, 73.4% survival for UTLDPE-fed waxworms
525	87	Thermomyces lanuginosus	Fungi	LDPE pre-treated with UV irradiation, thermal oxidation, and nitric acid treatment	LDPE films (8 μm thick, 4 cm × 4 cm)	Incubation of pre-treated LDPE films in mineral salt media with fungal culture for 30 days at 45°C and 120 rpm	Pre-treated LDPE films without fungal inoculation	30 days	Plastic mass	Weight loss	9.21 ± 0.84% weight loss after 30 days of incubation	(Chaudhary et al., 2021)
526	87								FTIR	Analyze chemical bond changes in LDPE	Introduction of carboxylate and carbonyl groups after UV and thermal treatment, additional functional group shifts after fungal exposure
527	87								SEM	Observe surface morphological changes	Formation of cavities, cracks, and holes on the pre-treated LDPE surface due to fungal degradation
528	87								TGA	Assess thermal stability of LDPE after treatments	Onset of degradation temperature increased to 457.05°C after fungal treatment, indicating increased thermal stability
529	87								EDS	Analyze elemental composition changes in LDPE	Carbon content decreased from 85.61% to 80.61%, confirming microbial utilization of carbon
530	88	Corcyra cephalonica	Larva	LDPE films disinfected with 95% ethanol	LDPE films (5 cm²)	Larvae force-fed with a cocktail of antibiotics (ampicillin, kanamycin, neomycin) and left in contact with LDPE films for 20 days	Larvae not fed with antibiotics, left in contact with LDPE	20 days	Plastic mass	Weight loss	Antibiotic-fed larvae showed 21% weight loss, and antibiotic-unfed larvae showed 25% weight loss	(Soleimani et al., 2021)
531	88								DNA	Confirm presence or absence of gut microorganisms	No DNA band detected in antibiotic-fed larvae; DNA band present in antibiotic-unfed larvae
532	88								Culture on Nutrient Agar Plates	Isolate gut microorganisms	No growth observed in antibiotic-fed larvae; bacterial colonies observed in antibiotic-unfed larvae
533	88								SEM	Observe surface morphological changes in LDPE	Holes and surface degradation observed on LDPE films due to larvae feeding
534	89	Aspergillus niger	Fungi	LDPE plastic pre-treated by UV irradiation (360 nm) and heat treatment (70°C)	LDPE discs (2 cm²)	Incubation of LDPE discs with fungal isolates in minimal salt media (MSM) for 30 days at 28°C and 150 rpm	Control discs without fungal inoculation	30 days	Plastic mass	Weight loss	Aspergillus niger showed 22.9% weight loss, Aspergillus flavus 16.1%, brown rot 18.4%, white rot 22.7%, and no weight loss for Penicillium	(Saira et al., 2022)
535	89	Aspergillus flavus						30 days	FTIR	Detect chemical bond deformation and new functional group formation	Peaks observed at 3440 cm⁻¹, 1702 cm⁻¹, and 1610 cm⁻¹ indicating C-H bond deformation, esterification, and changes in double bonds of alkenes
536	90	Stenotrophomonas sp.	Bacteria	LDPE films without pretreatment	LDPE pieces (10 mg each)	ncubation of LDPE pieces in MSM with bacterial strains at 30°C, 120 rpm for 150 days	LDPE pieces in MSM without bacterial inoculation	150 days	Plastic mass	Weight loss	Serratia sp. caused 40% weight loss, Stenotrophomonas sp. caused 32%, Pseudomonas sp. caused 21% weight loss	(Nadeem et al., 2021)
537	90	Serratia sp.						150 days	FTIR	Detect chemical bond changes in LDPE	Changes observed in CH2 bends, skeletal C-C vibrations, carbonyl (-C=O) group formations in degraded LDPE samples
538	90	Pseudomonas sp.						150 days	16S Rrna	Identification of bacterial strains	Bacterial strains identified as Stenotrophomonas sp., Serratia sp., Pseudomonas sp., AK-1 to AK-4 confirmed by sequencing and phylogenetic analysis
539	91	Bacillus spp.	Bacteria	LDPE sterilized with 70% ethanol and air-dried	LDPE films (10 × 3 cm)	Incubation of LDPE films in mineral solution medium with Bacillus sp. strains at room temperature, 150 rpm for 30 days	LDPE films without bacterial inoculation	30 days	Plastic mass	Weight loss	Bacillus sp. BP4: 7.23 ± 0.64%, Bacillus sp. BP6: 8.19 ± 0.12% weight loss	Fibriarti et al., 2021)
540	91								16S rRNA	Identify bacterial strains based on genetic similarity	Bacillus sp. BP4: 99.72% similarity to Bacillus anthracis, Bacillus sp. BP6: 99.93% similarity to Bacillus paramycoide
541	91								Morphological Characterization	Study colony morphology and gram staining	Both strains were gram-positive, rod-shaped, motile, catalase-positive, and glucose fermenters
542	92	Aspergillus niger	Fungus	LDPE films washed with ethanol and distilled water, sterilized with UV	LDPE films cut into 2 cm × 2 cm squares	Incubation in mineral salt medium (MSM) with fungal cultures at 30°C, shaking at 120 rpm	LDPE films in MSM without fungal inoculation	30 days	Plastic mass	Weight loss	Weight loss observed in LDPE films: 10.2 ± 1.5% for treated LDPE samples after 30 days of incubation	(Gong et al., 2023)
543	92								FTIR	Detect changes in chemical structure of LDPE	Clear indication of degradation: new functional groups such as carbonyl and hydroxyl groups appeared in the FTIR spectrum
544	92								SEM	Observe surface morphological changes in LDPE	Surfaces exhibited erosions, cracks, and pits as evidence of fungal degradation
545	93	Bacillus tropicus	Bacterium	LDPE films sterilized with ethanol and UV-treated	LDPE films (10 µm thickness)	Incubation in liquid mineral salt media at 37°C, 120 rpm for 40 days	LDPE films without bacterial inoculation	40 days	Plastic mass	Weight loss	Bacillus tropicus showed 10.15% weight loss of LDPE after 40 days	(Samanta et al., 2020)
546	93								FTIR	Detect changes in chemical structure of LDPE	New peaks observed at 3375 cm⁻¹ indicating hydroxyl groups, supporting depolymerization of LDPE
547	93								SEM	Observe surface morphological changes	Formation of voids, cracks, and erosions after incubation, supporting degradation
548	93								AFM	Observe topographical changes	Increased surface roughness and presence of grooves and fractures
549	93								16S rRNA	identification of any microbial strain	a 97% sim- ilarity of the isolated strain with Bacillus tropicus
550	93								Mechanical Property Analysis	Measure changes in mechanical properties	Tensile strength reduced from 13.26 MPa to 8.59 MPa, elongation at break reduced from 15.25 mm to 10.85 mm
551	93								Optical Microscopy	Measure transparency and haze	Transparency reduced from 98.7% to 93.7%, haze increased from 15.2% to 18.6%
552	93								pH	Control pH evolution	starting from 6.31 and reaching 8.84. In contrast, the pH of the control media, without the microbial strain, remained unchanged
553	93								Contact Angle Measurement	changes in contact angle and hydrophilicity	initially 98.7° and decreased to 69.5° after 40 days of incubation with a microbial strain (Bacillus tropicus), indicating enhanced hydrophilicity
554	94	Streptomyces spp.	Bacteria	LDPE plastic strips sterilized with 70% ethanol	LDPE plastic strips (2 cm each)	Incubation of LDPE strips in mineral salts medium (ATCC medium) at 25–30°C and 120 rpm	LDPE strips in medium without bacterial inoculation	30 days	Plastic mass	Weight loss	SSP14 caused 19% weight loss in LDPE strips, SSP4 caused 11%, and SSP2 caused 8%	Soud, 2019)
555	94								FTIR	Detect chemical bond changes in LDPE	New peaks appeared indicating the presence of functional groups, showing biodegradation of the LDPE
556	94								Spectrophotometry	Measure the growth of bacterial cultures on LDPE	Growth of SSP14 was the highest, with an optical density of 0.70 at 600 nm after 28 days
557	94								Bioemulsifier Production Assay	Measure the production of bioemulsifiers during LDPE degradation	SSP14 recorded the highest bioemulsifier production: 12.94% for polyethylene bags, 11.84% for plastic cups
558	95	Bacterial-Fungal Consortium	Bacterial-Fungal Consortium	LDPE strips sterilized with 70% ethanol, rinsed with distilled water, dried at 40°C	LDPE bags cut into 2 × 2 cm strips	Incubation of LDPE strips in sterile media with inoculated microbes at 25°C for 30 days in static conditions	LDPE strips in media without microbes or biosurfactants	30 days	Plastic mass	Weight loss	Pseudomonas aeruginosa: 3.3% weight loss, Bacillus subtilis: 2.6% weight loss	(Nnaji et al., 2021)
559	95								Emulsification Index	Evaluate the ability of biosurfactants to form emulsions	Pseudomonas aeruginosa: 33.33%, Bacillus subtilis: 32.8%
560	95								Oil Displacement Test	Test the ability of biosurfactants to reduce interfacial tension	Pseudomonas aeruginosa: 38.5 cm², Bacillus subtilis: 33.2 cm²
561	95								Biosurfactant Production	Measure the amount of biosurfactant synthesized by the microbes	Pseudomonas aeruginosa: 0.75 mg/ml, Bacillus subtilis: 0.53 mg/ml
562	96	Dump site bacteria	Bacteria	Immersed in 70% ethanol for 30 minutes, rinsed in distilled water	LDPE bags (cut into strips)	Incubation of LDPE strips with bacteria in culture media under static conditions at 25°C with biosurfactant supplementation	LDPE strips in media without biosurfactant or microbes	30 days	Plastic mass	Weight loss	KS35: 42.87 ± 1.91% weight loss; KS14: 37.2 ± 3.06% weight loss; KS119: 23.87 ± 0.11% weight loss	(Nademo et al., 2023)
563	96								SEM	To observe surface morphological changes such as pores and pits in LDPE	SEM revealed the formation of pores, pits, and distortion of the plastic surface
564	96								FTIR	To detect new chemical groups on the surface of LDPE	FTIR showed new peaks in chemical structure
565	97	Bacillus licheniformis	Bacterium	LDPE strips sterilized by immersing in 70% ethanol for 30 minutes and dried at 40°C	LDPE strips	LDPE used as the sole carbon source in the media; incubated with the bacterium in static conditions at 25°C for 30 days	LDPE strips without the inoculum in the same media	30 days	UV-visible spectroscopy	Analyze esterase and lipase activity during degradation	Biomass production of 0.98 ± 0.006 g/l was recorded	(Rani et al., 2022)
566	97								GCMS	Detect degradation products (e.g., acetone, carbamimidothioic acid)	Confirmed formation of products like acetone (23.38%), diazene dimethyl (65.58%), and carbamimidothioic acid (11.04%) Let me know if you need further refinements!
567	97								Plastic mass	Weight loss	Weight loss of 0.069 g/day with a half-life of 335.32 days was recorded
568	97								XRD	To measure crystallinity percentage reduction	Crystallinity decreased from 71.69% to 50.78% due to degradation
569	97								GCMS	To identify degradation products formed from LDPE	Acetone (23.38%), Diazene dimethyl (65.58%), and Carbamimidothioic acid, 1-methylethyl ester (11.04%) were identified
570	97								Seed Germination Test	To assess the environmental safety of degradation products	The degradation products were found to be eco-friendly based on seed germination results
571	98	Bacillus subtilis	bacterium and fungus	Disinfection with 95% ethanol for 30 minutes	5 cm x 3 cm plastic strips, dried at 60°C	noculation of plastic strips with B. subtilis and C. tropicalis in mineral salt medium (MSM) and Ramsay broth (RB), incubation in rotary shaker at 32°C (B. subtilis) and 30°C (C. tropicalis)	Control: non-inoculated plastic strips in the same media	49 days	Plastic mass	Weight loss	LDPE weight loss: B. subtilis 4.6%, C. tropicalis 3.2%; SBP weight loss: B. subtilis 12.9%, C. tropicalis 22.3%	(Zahari et al., 2021)
572	98	Candida tropicalis						49 days	CO2 evolution	Measure the amount of CO2 produced from plastic degradation	CO2 evolved (g/L): LDPE by B. subtilis 2.15 g/L, by C. tropicalis 2.19 g/L; SBP by B. subtilis 2.5 g/L, by C. tropicalis 2.7 g/L
573	98								SEM	Observe surface morphology changes on plastic strips	LDPE showed surface cracks and microbubbles; SBP displayed crumpled surface with holes and ragged edges after biodegradation
574	98								CFU counting	Microbial growing control	The highest growth of B. subtilis was observed in SBP at week 5 with 9.1 x 10⁸ CFU/ml, while C. tropicalis reached its peak at week 4 with 9.6 x 10⁸ CFU/ml
575	99	Lysinibacillus fusiformis	Larva's bacteria	LDPE sterilized with 75% ethanol and air-dried	LDPE powder (<400 µm, Mw 4000 g/mol)	Bacterial isolates incubated with LDPE in basal media for 18 days at 30°C on a rotary shaker	No inoculant, E. coli as control for chemical contamination	18 days	GC-FID	Analyze potential LDPE hydrolysis products (linear alkanes)	Detected weight loss of LDPE between 8.2%-13.5%; unknown compounds detected by GC in culture supernatants	(Montazer et al., 2021)
576	99	Bacillus aryabhattai						18 days	Optical Microscopy	Monitor bacterial growth	Bacterial growth peaked at 24h and showed secondary growth after 48h
577	99	Microbacterium oxydans						18 days	Dry Weight Measurement	Measure biomass production	Biomass production between 0.25-0.33 g/L for different bacterial strains
578	100	Aspergillus flavus	Fungi	LDPE sterilized and powdered	LDPE strips (5x5 cm)	LDPE strips incubated in mineral salt medium with fungal isolates for 28 days at 28°C on rotary shaker	Control: LDPE in microbe-free medium	28 days	FTIR	Detect formation of new functional groups due to degradation	New peaks observed at 1726 cm⁻¹ for carbonyl group and 3287 cm⁻¹ for O-H stretch in degraded LDPE	(Aderiye et al., 2019)
579	100	Penicillium simplicissimum						28 days	Plastic mass	Weight loss	Weight loss observed, Aspergillus flavus reduced weight by 0.143%, while Penicillium simplicissimum reduced it by 0.038%
580	100	Alternaria alternata						28 days
581	100	Aspergillus sp.						28 days	18S Rrna	Identify and characterize fungal isolates	Identified Aspergillus flavus (99.3% similarity), Penicillium simplicissimum (94% similarity), Alternaria alternata (86% similarity)
582	101	Cephalosporium sp.	Fungus	UV irradiation for 1 week followed by 7 days nitric acid treatment	LDPE and HDPE films (4x4 cm, 69 µm and 65 µm thickness respectively)	Incubation in mineral salt medium (MSM) with Cephalosporium strain for 56 days at 28°C with agitation	LDPE and HDPE films in MSM without microbes	56 days	Plastic mass	Weight loss	LDPE: 24.53% ± 0.73% weight loss, HDPE: 18.22% ± 0.31% weight loss	(Chaudhary et al., 2023)
583	101								FTIR	Identify changes in chemical bonds	LDPE: new peaks at 3390 cm⁻¹ (O-H) and 1645 cm⁻¹ (C=C); HDPE: disappearance of peaks at 1724 cm⁻¹ and 1597 cm⁻¹ after biodegradation
584	101								TGA	Measure thermal stability after treatment	LDPE: Increased degradation temperature from 417°C to 466°C; HDPE: Increased degradation temperature from 464°C to 470°C
585	101								SEM	Visualize surface morphological changes	LDPE: Formation of pits, grooves, and erosion; HDPE: Formation of trenches, holes, and biomass adherence after fungal treatment
586	102	Penicillium citrinum	Fungus	Nitric acid pretreatment for 10 days	LDPE films (4x3 cm)	LDPE pieces incubated in mineral salt medium (MSM) with Penicillium citrinum for 90 days at 28°C	Control: LDPE in medium without fungus	90 days	Plastic mass	Weight loss	Untreated LDPE: 38.82% weight loss, Nitric acid pretreated LDPE: 47.22% weight loss after 90 days	(Khan et al., 2023)
587	102								FTIR	dentify chemical changes in LDPE structure	New functional groups (C=O, C=C, O-H) detected post biodegradation, indicating oxidation and depolymerization
588	102								TGA	Measure changes in thermal stability	Nitric acid pretreated LDPE had a slower thermal decomposition rate, indicating increased degradation
589	102								SEM	Visualize surface morphology changes	Cavities, cracks, and biomass attachment observed on LDPE surface after fungal treatment
590	102								Enzymatic Assay	Test enzyme production related to LDPE degradation	All enzymes were produced; laccase showed highest activity (23.6 U/mL) at day 15, indicating a key role in LDPE degradation
591	103	Galleria mellonella	larva	Does not apply	LDPE bags (425.25 mg each)	DPE bags incubated with larvae in terrariums with different residues	LDPE without larvae	2 days	Plastic mass	Weight loss	55.6% weight loss after 36 hours with beeswax; 27.8% with balanced diet; 15.6% with wheat bran	(Poma et al., 2022)
592	103								Raman Spectroscopy	Assess structural changes and crystallinity reduction	Significant reduction in crystallinity, particularly with beeswax treatment; new functional groups detected
593	103								Optical Microscopy	Visualize physical changes in LDPE	Cracks and surface damage observed in LDPE treated for 36 hours with beeswax
594	104	Aspergillus niger	Fungi	Xylene treatment and ethanol wash	LDPE powder	Incubation with A. niger in mineral salt medium (0.1%, 0.5%, 1%) at various temperatures (15, 25, 35°C) and pH levels (2, 4, 6)	LDPE without fungal inoculation	30 days	FTIR	Identify functional group changes and degradation products	Disappearance of peaks in the 500-1500 cm⁻¹ range, appearance of new peaks indicating OH group presence	(Tahani Gatea Obaid & Ihsan Flayyih Hasan AL-Jawhari, 2023)
595	104								GCMS	Analyze decomposition products and metabolites	Disappearance of chromatographic peaks at 0.5% concentration, new peaks indicating formation of metabolites
596	105	Phlebiopsis flavidoalba	Fungi	Surface sterilization with 70% ethanol	LDPE sheets (2 cm x 10 cm x 37.5 µm)	Incubation in salt medium with/without wood for 45 days at 28-30°C	LDPE without fungal inoculum or wood	45 days	Plastic mass	Weight loss	Up to 23.68% weight loss in the absence of wood; up to 12.76% in the presence of wood	(Perera et al., 2023)
597	105	Flavodon flavus						45 days	Tensile Strength Measurement	Measure reduction in mechanical properties	Up to 69.11% reduction in tensile stress at yield, particularly in the absence of wood
598	105								Contact Angle Measurement	Assess changes in hydrophobicity	Significant reduction in contact angle (up to 64.28°) in the absence of wood
599	105								FTIR	Identify chemical changes in LDPE structure	Appearance of new peaks (3200-3600 cm⁻¹) indicating OH stretching and carboxylic acid formation
600	105								SEM	Visualize surface morphological changes	Cracks, holes, and surface roughness observed; some samples failed SEM due to severe degradation
601	105								Strum Test	Measure biodegradation through CO2 release	Up to 3.07% CO2 release after 88 days of incubation, indicating significant biodegradation
602	105								Ligninase Activity Assay	Measure laccase, lignin peroxidase, and manganese peroxidase activities	Laccase: Up to 60.34 mU/mL, LiP: Up to 105.77 mU/mL, MnP: Up to 39.81 mU/mL, higher activity in wood-amended medium
603	105								rDNA-ITS	Identify fungal species involved in LDPE degradation	Identified species include Phlebiopsis flavidoalba, Flavodon flavus, and Ganoderma applanatum; sequences deposited in GenBank
604	106	Vibrio sp.	Marine bacteria	Does not apply	LDPE sheets (3 cm x 3 cm	Incubation in minimal salt medium (MSM) with bacterial isolates at 30°C	LDPE in MSM without bacterial inoculum	120 days	Plastic mass	Weight loss	47.07% ± 6.67% weight loss after 120 days in bacterial consortium	(Joshi et al., 2022)
605	106	Oceanimonas sp.						120 days	FTIR	Identify changes in functional groups	Significant shifts in peak positions indicating structural changes, decrease in carbonyl index (CI
606	106	Paenibacillus sp.						120 days	TGA	Measure thermal stability and degradation	Reduction in decomposition temperature, 93.20% and 96.76% mass loss after 60 and 120 days, respectively
607	106	Shewanella sp.						120 days	DSC	Assess changes in crystallinity	Crystallinity decreased from 55.2% to 42.5% after 120 days; melting temperature decreased from 112.3°C to 105.8°C
608	106	Rheinheimera sp.						120 days	NMR	Analyze chemical shifts and structural changes	Appearance of new peaks at 28-30 ppm and 76 ppm after 120 days, indicating degradation products like alcohols and esters
609	106	Bacillus sp.						120 days	AFM	Examine surface topography and roughness	Significant increase in surface roughness (Rq, Ra, Rz values) after 120 days, development of grooves and pits
610	106								SEM	Visualize surface morphological changes and bacterial colonization	Formation of cavities, cracks, and biofilm attachment
611	106								16S rRNA	Identify bacterial species involved in LDPE degradation	Identified species include Vibrio parahaemolyticus, Shewanella indica, Oceanimonas sp., Paenibacillus woosongensis, Bacillus licheniformis
612	107	Marine bacteria	Marine bacteria	UV weathering and seawater exposure	LDPE sheets (1 cm x 1 cm)	Incubation in artificial seawater with microbial communities for 2 years, samples taken at 1 and 2 years for analysis	LDPE in seawater without microbial communities	730 days	Plastic mass	Weight loss	Weight loss: 7.5%, 5%, and 8.5% in communities A, B, and C, respectively	(Pinto et al., 2022)
613	107								FTIR	Identify chemical changes and oxidation levels	Significant shifts in carbonyl index (CI), appearance of carbonyl groups at 1,700 cm⁻¹ after incubation
614	107								SEM	Visualize surface morphological changes	Formation of holes, cracks, and biofilm attachment on LDPE surfaces
615	107								16S rRNA	Identify microbial species involved in LDPE degradation	Predominant species: Alcanivorax borkumensis, Ketobacter alkanivorans, Rhodobacteraceae family
616	107								Oxygen Consumption Measurements	Measure respiration rates of microbial communities	Oxygen consumption significantly higher in LDPE-associated communities compared to glass controls
617	108	Staphylococcus aureus	Bacteria	Sterilization with 70/30 water-ethanol mixture	LDPE: 4 cm x 4 cm, PP: 4 cm x 4 cm	Incubation in mineral solution (NH4NO3, KH2PO4, K2HPO4, etc.) under different pH conditions (5, 7, 9)	LDPE and PP without bacterial inoculum	60 days	Plastic mass	Weight loss	LDPE: 3 mg loss under pH 7 with S. aureus, PP: 6 mg loss under pH 5 with P. aeruginosa	(Tamnou et al., 2022)
618	108	Pseudomonas aeruginosa						60 days	pH	Monitor pH changes over time	pH decreased significantly under pH 5 for both LDPE and PP
619	108								Electrical Conductivity Measurement	Measure changes in electrical conductivity	Conductivity increased from 3198 µS/cm to 4290 µS/cm under pH 7 with S.
620	108								CFU counting	Quantify bacterial growth in CFU/mL	P. aeruginosa: 12.1x10⁷ CFU/mL under pH 5, S. aureus: 8.9x10⁷ CFU/mL under pH 7
621	109	Cladosporium sphaerospermum	Fungus	LDPE granules boiled with xylene, sterilized with 70% ethanol	LDPE films (2 cm x 2 cm, 7 mg)	Incubation in potato dextrose broth (PDB) media for 7 days at 35°C	LDPE in PDB without fungal inoculation	7 days	Plastic mass	Weight loss	15.12% weight loss	(Sathiyabama et al., 2024)
622	109								FTIR	Identify changes in functional groups and oxidation levels	Decreased crystallinity from 31.6% to 27.3%, increased carbonyl index (KCI, ECI, VI, IDI)
623	109								SEM	Visualize surface morphological changes	Formation of pits, cracks, and cavities on LDPE surface
624	109								AFM	Assess surface roughness and erosion	Increased roughness peak height (1056 nm) and valley depth (8.971 nm) in treated samples
625	109								GPC	Measure molecular weight differences	Reduction in molecular weight (Mn: 16,830, Mw: 74,490) indicating depolymerization
626	109								GCMS	Identify degradation products	Presence of short-chain alkanes (e.g., dodecane), carboxylic acids, and alcohols (e.g., 1-Eicosanol)
627	110	Pseudomonas aeruginosa	Bacteria	Reactive extrusion (REX) with SiO2 as catalyst	LDPE powder	Extrusion with SiO2 at different concentrations (0-2%) and temperatures (300-400°C)	LDPE without SiO2 and bacteria	14 days	Plastic mass	Weight loss	Weight loss varied from 50.10% to 64.35% depending on SiO2 concentration and temperature	(Ferrero et al., 2022)
628	110	Bacillus sp.						14 days	FTIR	Measure changes in carbonyl index and identify oxidation products	Carbonyl index increased from 0 to 2.03, indicating enhanced oxidation
629	110								DSC	Assess crystallinity changes	Crystallinity index decreased from 29.20% to 16.70%, indicating amorphous structure formation
630	110								GPC	Analyze molecular weight distribution	Weight-average molecular weight (Mw) reduced by 5-fold; number-average molecular weight (Mn) reduced by 3-fold
631	110								Biofilm Formation Assay	Measure biofilm formation on treated LDPE	Biofilm formation increased 8-fold on pretreated LDPE compared to untreated control
632	111	Rhizopus sp.	Fungus	Disinfection with 70% ethanol	LDPE films (0.2 g, 0.4 g, 0.6 g)	Incubation in minimal liquid medium (MM) and minimal solid medium (MSM) at 27±2°C, with shaking (100 rpm). Incubation in seawater, tap water, and soil for ex situ biodegradation. Incubation in Malt Extract Broth (MEB) to assess biofilm formation	LDPE with Aspergillus niger and without fungal inoculum. LDPE in natural media without fungal inoculum. MEB without fungal inoculum	30 days	Plastic mass	Weight loss	Maximum weight loss: 20% for 0.4 g and 0.6 g pieces in liquid medium	Harrat et al., 2022)
633	111								CO2 evolution	Visual observation of gas bubbles	CO2 production observed in all test conditions except controls
634	111								Microscopy	Assess biofilm formation on LDPE	Biofilm formation observed by day 3
635	112	Alcaligenes faecalis	Bacterium	Sterilization with 70% alcohol, UV treatment	Polyethylene plastic strips (2x2 cm, 25 mg for black, 28 mg for white)	Soil burial method, incubation in LB media at 37°C, with weekly observations	Plastic strips without bacterial inoculation	70 days	Plastic mass	Weight loss	Weight loss: 15.25 ± 1% for black plastic, 21.72 ± 2.1% for white plastic after 10 weeks	(Nag et al., 2021)
636	112								FTIR	Identify chemical changes and oxidation levels	Significant reduction in carbonyl index (82% for white plastic)
637	112								XRD	Assess changes in crystallinity	Crystallinity reduced by 43.5% for black plastic and 44.4% for white plastic
638	112								SEM	Visualize surface morphological changes	Formation of grooves and cavities indicating degradation of plastic surfaces
639	112								AFM	Assess surface roughness and erosion	Surface roughness exponentially increased after 5 to 10 weeks of exposure
640	113	Bacillus albus	Bacterium	Does not apply	LDPE and LDPE:PLA sheets	Incubation in Bushnell Haas medium at 37°C with shaking at 100 rpm	LDPE without bacterial inoculation	50 days	FTIR	Analyze changes in functional groups and detect degradation	Increased O-H stretching, formation of carbonyl (C=O) groups, indicating degradation	(M. S. Khan et al., 2021)
641	113								XRD	Analyze changes in crystallinity	Shift in peak intensity, indicating changes in crystallinity and amorphous regions
642	113								TGA	Assess thermal stability changes	Two-step degradation observed, reduced thermal stability with OMMT
643	113								Biomass Production Measurement	Quantify biomass growth	Maximum biomass production: 39.11 mg/L for LDPE % .5 phr
644	113								UV-visible spectroscopy	Measure protein release during biodegradation	Maximum optical density: 0.38 for LDPE % .5 phr
645	113								SEM	Visualize surface morphological changes	Formation of cracks and holes on LDPE:PLA surface after biodegradation
646	113								16S rRNA	Identify the bacterial species	Bacillus albus AP1 with 96.05% similarity to MCCC1A02146 strain
647	114	Nostoc carneum	Cyanobacteria	PE strips sterilized with 70% ethanol and dried	LDPE strips (1 cm x 1 cm, 20 µm thickness)	Incubation in BG11(N–) medium with minimal carbon source, mild shaking	PE strips without cyanobacteria	42 days	Plastic mass	Weight loss	27% weight loss after 6 weeks	(Sarmah & Rout, 2019)
648	114								FTIR	Identify chemical changes and oxidation levels	Significant changes in ester, keto, vinyl, and internal double bond indices, with a decrease in crystallinity by up to 60%
649	114								SEM	Visualize surface morphological changes	Formation of holes, surface roughness, and inhomogeneous morphology indicating degradation
650	114								CHN Analysis	Analyze carbon, hydrogen, and nitrogen content	3% carbon utilization by Nostoc carneum; treated strips showed reduced hydrogen and nitrogen content compared to controls
651	114								TGA-DSC	Assess thermal stability and degradation	Decreased melting point and lamellar thickness, indicating degradation
652	114								NMR	Characterize chemical composition changes	short-chain alkanes, alcohols, carboxylic acids, new functional groups, such as hydroxyl (OH) groups, carbonyl (C=O) groups, or vinyl (C=C)
653	114								Enzymatic Assay	Measure laccase and manganese peroxidase activities	Enzyme activities detected, indicating involvement in PE degradation
654	115	Rhodococcus opacus	Bacterium	Does not apply	Low-Density Polyethylene (LDPE) powder (Mn = 1700, Mw = 4000)	Incubation with 0.1 mg/mL LMCO2 and LMCO3 at 60°C in 50 mM phosphate buffer with 50 µM CuSO₄ for 24-48 hours	PE without enzyme	2 days	FTIR	Measure oxidation and functional group changes	Formation of carboxylic acids, increased C=O peak at ~1710 cm⁻¹	(Zampolli et al., 2023)
655	115								GCMSD	Identify degradation products	New alkyl compounds, ketones, alcohols, carboxylic acids (C8-C30) including benzoic
656	115								Circular Dichroism Spectroscopy	Assess enzyme stability	LMCO2: Stable up to 50°C, Tm at 65°C; LMCO3: Stable up to 75°C, Tm at 80°C
657	115								SEC	Determine enzyme oligomerization state	LMCO2: Monomer, 53 kDa; LMCO3: Trimer, 128 kDa
658	115								DFT	Predict substrate oxidation feasibility	Oxidation of PE to alcohols and carboxylic acids is feasible based on energy calculations
659	116	Zophobas atratus	Larva	Plastic cut into pieces, cleaned with distilled water, and dried	Polyethylene (PE) foam (0.010 g/cm³) and Polystyrene (PS) foam (0.009 g/cm³), 8x5x2 cm pieces	Larvae fed with sole plastic diets (PE or PS) for 45 days under controlled conditions	Bran-fed larvae	45 days	ATR-FTIR	Identify oxidation and depolymerization of plastic in larval gut	New peaks at 1666 cm⁻¹ (C=O stretch) and reduction in peak intensity at 2910 cm⁻¹ (−CH₂ stretch) for PE; C=O stretch at 1635 and 1640 cm⁻¹ and disappearance of benzene ring peaks for PS	(J. Wang et al., 2022)
660	116	Tenebrio molitor						45 days	TGA-DSC	Assess thermal stability and degradation	Weight loss of 88.50% (PE-fed superworm) and 57.07% (PE-fed yellow mealworm) in the 400-503°C range; similar results for PS
661	116								GPC	Measure molecular weight changes	Mn decreased by 26.18% (superworms) and 30.67% (yellow mealworms) for PE; Mn decreased by 32.80% (superworms) and 36.19% (yellow mealworms) for PS
662	116								16S rRNA and ITS	Identify changes in gut bacterial and fungal communities	Significant shifts in gut bacterial and fungal communities; increased relative abundance of Spiroplasma in PE-fed mealworms; Pseudomonas and Enterobacteriaceae in PS-fed superworms
663	117	Achromobacter xylosoxidans	Bacteria	Microplastics sterilized with 70% ethanol	Polyethylene microplastics (PEMPs) (42-48 µm) and Nylon 6,6 microplastics (NMPs) (200 nm)	Incubation in Mineral Salt Medium (MSM) with microplastics at 30°C, 140 rpm	MSM with microplastics, no bacterial inoculum	40 days	Plastic mass	Weight loss	24.7% (PEMPs_B1), 19.3% (PEMPs_B2), 21.3% (NMPs_B1), 20% (NMPs_B2)	(Tiwari et al., 2024)
664	117	Pulmonis sp.						40 days	FTIR	Identify chemical changes and oxidation levels	Formation of new functional groups: hydroxyl groups (3429 cm⁻¹), carbonyl groups (1628 cm⁻¹)
665	117								TGA	Assess thermal stability and degradation	Multiple-step degradation; 90% weight loss for PEMPs_B2 at 627°C, 91% for NMPs_B1 at 471°C
666	117								DSC	Measure changes in thermal properties	Decreased enthalpy (ΔH): PEMPs_B1 (61.04 J/g), NMPs_B1 (29.7 J/g)
667	117								SEM	Visualize surface morphological changes	Microbial attachment, formation of pores and cavities on microplastics surface
668	117								GCMS	Identify degradation byproducts	Detection of alkanes, ketones, esters, carboxylic acids as degradation products
669	117								Enzymatic Assay	Measure enzyme activity linked to degradation	High laccase and peroxidase activity, correlating with significant microplastic degradation
670	118	Klebsiella pneumoniae	Bacterium	PE film sterilized with alcohol, UV-treated	LDPE film (4x4 cm and 1x1 cm pieces)	Incubation in Liquid Carbon-Free Basal Medium (LCFBM) at 30°C, 160 rpm	PE film without bacterial inoculum	30 days	Plastic mass	Weight loss	2.21% weight loss	(X. Zhang et al., 2023)
671	118								SEM	Visualize surface morphological changes	Surface roughness, cracks, and creases observed on PE film
672	118								ATR-FTIR	Identify oxidation and formation of new functional groups	Formation of carbonyl groups, indicating oxidation of PE
673	118								WCA	Assess changes in surface hydrophilicity	Decrease in contact angle from 90° to 86.07° indicating increased hydrophilicity
674	118								GPC	Measure changes in molecular weight	Decrease in Mn (from 19979 to 17258) and Mw (from 81315 to 77890), indicating degradation
