# Supplementary material for: Global perspectives on the biodegradation of LDPE in agricultural systems
Source: Front Microbiol. 2025 Jan 7;15:1510817. doi: 10.3389/fmicb.2024.1510817 (PMC11748793; doi:10.3389/fmicb.2024.1510817)
Supplement: Supplementary file 3 [file Table_3.xlsx]

## Sheet: Hoja1
Table S3. Meaning of abbreviations used in the paper
Abbreviation	Meaning
TEM	Transmission electron microscopy
SEM	Scanning electron microscopy
DSC	Differential scanning calorimetry
TGA	Thermogravimetric analysis
ATR	Attenuated Total Reflection
FTIR	Fourier transform infrared spectroscopy
XRD	X-ray diffraction analysis
ATR-FTIR	Attenuated total internal reflectance Fourier transform infrared spectroscopy
AFM	Atomic Force Microscopy
UP-HPLC	ultra-performance High-performance liquid chromatography
NanoSIMS	Nanoscale secondary ion mass spectrometry
HT-GPC	High temperature gel permeation chromatography
GC-MS	Gas chromatography Mass spectrometry
DTG	Derivate Thermogravimetric
FESEM	field emission scanning electron microscope
MSD	Mercury Cadmium Telluride Nitrogen-Cooled Detector
RT-qPCR	Quantitative Real-Time PCR
GPC	Gel Permeation Chromatography
XPS	X-ray Photoelectron Spectroscopy
BATH	Bacterial adhesion to hydrocarbon
CLSM	confocal laser scanning microscopy
WCA	Water Contact Angle
1H NMR	Proton Nuclear Magnetic Resonance
EIS	Electrochemical Impedance Spectroscopy
EDAX	Energy Dispersive Spectroscopy
LDIR	Laser direct infrared spectrometry
ROS	Reactive oxygen species
INT	iodonitrotetrazolium violet
OD	optical density
HT-GPC	High Temperature Gel Permeation Chromatography
NMR	Nuclear Magnetic Resonance
ABTS	2,2'-azino-bis(3-ethylbenzothiazoline-6-sulfonic acid)
ATR	Attenuated Total Reflectance
SR	Survival rates
CR	cannibal rate
XRPD	X-ray powder diffraction
EDX	energy dispersive X-ray spectroscopy
QTRAP	combination of the functions of a triple quadrupole (QqQ) mass spectrometer and a linear ion trap (LIT) mass spectrometer
OFAT	One-Factor-At-A-Time
EPS	expanded polystyrene
LLDPE	polietileno lineal de baja densidad
CCD	Central Composite Design
RSM	Response Surface Methodology
GC - IRMS	Gas chromatography-isotope ratio-mass spectrometry
MP-sDBD plasma	Multipin surface dielectric barrier discharge plasma
ROS	Reactive Oxygen Species
TOC	Total Organic Carbon
Mw	molecular weight
PP	polypropylene
PE	polyethylene
LDPE	low density polyethylene
SCOD	Soluble Chemical Oxygen Demand
HDPE	high-density polyethylene
LMCO	Laccase-like Multi-Copper Oxidases
PBAT	Polybutylene Adipate Terephthalate
PLA	Polylactic Acid
PCoA	Principal Coordinates Analysis
Py-GC/MS	Pyrolysis-gas chromatography/mass spectrometry
PMF	polyethylene-based plastic mulch films
PY-GCMS	Thermal cracking gas chromatography-mass spectrometry
PDI	polydispersity indices
EP	Epoxy Resin
PU	Polyurethane
ICP-OES	Inductively Coupled Plasma Optical Emission Spectroscopy
PVC	polyvinyl chloride
ER	Electrical Resistance
TTC	Triphenyl Tetrazolium Chloride
VOC	Volatile organic compounds
EDS	Energy Dispersive Spectroscopy
GC-FID	Gas Chromatography with Flame Ionization Detection
CHN	carbon (C), hydrogen (H), and nitrogen (N)
GCMSD	Gas Chromatography-Mass Spectrometry
SEC	Size Exclusion Chromatography
DFT	Density Functional Theory
GC-QMS	Gas Chromatography Quadrupole mass spectrometry
BBD	Box-Behnkens design
MS	Mass Spectrometry
SWS	Soil Water Storage
